# Supplementary material for: Feeding-induced changes in allatostatin-A and short neuropeptide F in the antennal lobes affect odor-mediated host seeking in the yellow fever mosquito, Aedes aegypti
Source: PLoS One. 2017 Nov 22;12(11):e0188243. doi: 10.1371/journal.pone.0188243 (PMC5699834; doi:10.1371/journal.pone.0188243)
Supplement: S1 File — (XLSX) [file pone.0188243.s001.xlsx]

## Sheet: Fig.2A Host-seeking behavior
	treatment
time post-blood meal		1 h		24 h		48 h		72 h		120 h
behavioral response		yes	no	yes	no	yes	no	yes	no	yes	no
	non-blood fed; human hand	25	6	30	5	28	6	30	3	27	3
	blood fed; human hand	3	29	7	25	5	28	7	27	28	1
	non-blood fed; gloved hand	4	27	3	21	6	25	6	21	8	22
	blood fed; gloved hand	0	32	1	24	1	30	1	27	3	28

## Sheet: Fig.2B Sugar-feeding behavior
	treatment
time post-blood meal		1 h		24 h		48 h		72 h		120 h
behavioral response		yes	no	yes	no	yes	no	yes	no	yes	no
	non-blood fed	62	1	59	1	65	1	60	1	60	1
	blood fed	0	90	31	70	48	58	124	13	113	6

## Sheet: Fig.3 MALDI-TOF MS data
sir	treatment	time point	day	peptide	ln(sir)
0.26	nbf	120hpBM	3	AstA-5	-1.34707
0.21	nbf	120hpBM	3	AstA-5	-1.56065
0.28	nbf	120hpBM	3	AstA-5	-1.27297
0.25	nbf	120hpBM	3	AstA-5	-1.38629
0.28	nbf	120hpBM	3	AstA-5	-1.27297
0.19	nbf	120hpBM	3	AstA-5	-1.66073
0.27	nbf	120hpBM	3	AstA-5	-1.30933
0.19	nbf	120hpBM	3	AstA-5	-1.66073
0.2	nbf	120hpBM	3	AstA-5	-1.60944
0.26	nbf	120hpBM	3	AstA-5	-1.34707
0.22	bf+s	120hpBM	3	AstA-5	-1.51413
0.15	bf+s	120hpBM	3	AstA-5	-1.89712
0.2	bf+s	120hpBM	3	AstA-5	-1.60944
0.22	bf+s	120hpBM	3	AstA-5	-1.51413
0.27	bf+s	120hpBM	3	AstA-5	-1.30933
0.13	bf+s	120hpBM	3	AstA-5	-2.04022
0.19	bf+s	120hpBM	3	AstA-5	-1.66073
0.14	bf+s	120hpBM	3	AstA-5	-1.96611
0.28	bf+s	120hpBM	3	AstA-5	-1.27297
0.16	bf+s	120hpBM	3	AstA-5	-1.83258
0.2	bf+s	120hpBM	3	AstA-5	-1.60944
0.21	bf+s	120hpBM	3	AstA-5	-1.56065
0.21	bf+s	120hpBM	3	AstA-5	-1.56065
0.07	bf+s	120hpBM	2	AstA-5	-2.65926
0.1	bf+s	120hpBM	2	AstA-5	-2.30259
0.13	bf+s	120hpBM	2	AstA-5	-2.04022
0.14	bf+s	120hpBM	2	AstA-5	-1.96611
0.09	bf+s	120hpBM	2	AstA-5	-2.40795
0.11	bf+s	120hpBM	2	AstA-5	-2.20727
0.28	nbf	120hpBM	2	AstA-5	-1.27297
0.14	nbf	120hpBM	2	AstA-5	-1.96611
0.12	nbf	120hpBM	2	AstA-5	-2.12026
0.27	nbf	120hpBM	2	AstA-5	-1.30933
0.19	nbf	120hpBM	2	AstA-5	-1.66073
0.17	nbf	120hpBM	2	AstA-5	-1.77196
0.12	nbf	120hpBM	2	AstA-5	-2.12026
0.1	nbf	120hpBM	4	AstA-5	-2.30259
0.25	nbf	120hpBM	4	AstA-5	-1.38629
0.23	nbf	120hpBM	4	AstA-5	-1.46968
0.22	nbf	120hpBM	4	AstA-5	-1.51413
0.25	nbf	120hpBM	4	AstA-5	-1.38629
0.25	nbf	120hpBM	4	AstA-5	-1.38629
0.2	nbf	120hpBM	4	AstA-5	-1.60944
0.38	bf+s	120hpBM	4	AstA-5	-0.967584
0.24	bf+s	120hpBM	4	AstA-5	-1.42712
0.34	bf+s	120hpBM	4	AstA-5	-1.07881
0.21	bf+s	120hpBM	4	AstA-5	-1.56065
0.24	bf+s	120hpBM	4	AstA-5	-1.42712
0.21	bf+s	120hpBM	4	AstA-5	-1.56065
0.22	bf+s	120hpBM	4	AstA-5	-1.51413
0.16	nbf	120hpBM	1	AstA-5	-1.83258
0.12	nbf	120hpBM	1	AstA-5	-2.12026
0.17	nbf	120hpBM	1	AstA-5	-1.77196
0.13	nbf	120hpBM	1	AstA-5	-2.04022
0.22	nbf	120hpBM	1	AstA-5	-1.51413
0.26	nbf	120hpBM	1	AstA-5	-1.34707
0.16	nbf	120hpBM	1	AstA-5	-1.83258
0.33	nbf	120hpBM	1	AstA-5	-1.10866
0.22	bf+s	120hpBM	1	AstA-5	-1.51413
0.2	bf+s	120hpBM	1	AstA-5	-1.60944
0.23	bf+s	120hpBM	1	AstA-5	-1.46968
0.24	bf	1hpBM	3	AstA-5	-1.42712
0.17	bf	1hpBM	3	AstA-5	-1.77196
0.2	bf	1hpBM	3	AstA-5	-1.60944
0.15	bf	1hpBM	3	AstA-5	-1.89712
0.16	bf	1hpBM	3	AstA-5	-1.83258
0.23	bf	1hpBM	3	AstA-5	-1.46968
0.19	bf	1hpBM	3	AstA-5	-1.66073
0.35	bf	1hpBM	3	AstA-5	-1.04982
0.2	bf	1hpBM	3	AstA-5	-1.60944
0.15	bf	1hpBM	3	AstA-5	-1.89712
0.12	bf	1hpBM	3	AstA-5	-2.12026
0.15	bf	1hpBM	3	AstA-5	-1.89712
0.17	bf	1hpBM	3	AstA-5	-1.77196
0.21	bf	1hpBM	3	AstA-5	-1.56065
0.23	bf	1hpBM	3	AstA-5	-1.46968
0.24	bf	1hpBM	3	AstA-5	-1.42712
0.15	bf	1hpBM	3	AstA-5	-1.89712
0.24	bf	1hpBM	3	AstA-5	-1.42712
0.19	bf	1hpBM	3	AstA-5	-1.66073
0.15	nbf	1hpBM	3	AstA-5	-1.89712
0.23	nbf	1hpBM	3	AstA-5	-1.46968
0.24	nbf	1hpBM	3	AstA-5	-1.42712
0.26	nbf	1hpBM	3	AstA-5	-1.34707
0.2	nbf	1hpBM	3	AstA-5	-1.60944
0.24	nbf	1hpBM	3	AstA-5	-1.42712
0.27	nbf	1hpBM	3	AstA-5	-1.30933
0.31	nbf	1hpBM	3	AstA-5	-1.17118
0.29	nbf	1hpBM	3	AstA-5	-1.23787
0.35	nbf	1hpBM	3	AstA-5	-1.04982
0.19	nbf	1hpBM	3	AstA-5	-1.66073
0.19	nbf	1hpBM	3	AstA-5	-1.66073
0.22	nbf	1hpBM	3	AstA-5	-1.51413
0.19	nbf	1hpBM	3	AstA-5	-1.66073
0.26	nbf	1hpBM	3	AstA-5	-1.34707
0.21	nbf	1hpBM	3	AstA-5	-1.56065
0.26	nbf	1hpBM	3	AstA-5	-1.34707
0.37	nbf	1hpBM	3	AstA-5	-0.994252
0.25	nbf	1hpBM	3	AstA-5	-1.38629
0.32	nbf	1hpBM	3	AstA-5	-1.13943
0.17	nbf	1hpBM	3	AstA-5	-1.77196
0.24	bf	1hpBM	1	AstA-5	-1.42712
0.12	bf	1hpBM	1	AstA-5	-2.12026
0.24	bf	1hpBM	1	AstA-5	-1.42712
0.18	bf	1hpBM	1	AstA-5	-1.7148
0.2	bf	1hpBM	1	AstA-5	-1.60944
0.13	bf	1hpBM	1	AstA-5	-2.04022
0.04	bf	1hpBM	1	AstA-5	-3.21888
0.24	bf	1hpBM	1	AstA-5	-1.42712
0.17	bf	1hpBM	1	AstA-5	-1.77196
0.18	bf	1hpBM	1	AstA-5	-1.7148
0.07	bf	1hpBM	1	AstA-5	-2.65926
0.13	bf	1hpBM	1	AstA-5	-2.04022
0.16	nbf	1hpBM	1	AstA-5	-1.83258
0.19	nbf	1hpBM	1	AstA-5	-1.66073
0.09	nbf	1hpBM	1	AstA-5	-2.40795
0.14	nbf	1hpBM	1	AstA-5	-1.96611
0.13	nbf	1hpBM	1	AstA-5	-2.04022
0.14	nbf	1hpBM	1	AstA-5	-1.96611
0.16	nbf	1hpBM	1	AstA-5	-1.83258
0.08	nbf	1hpBM	1	AstA-5	-2.52573
0.19	nbf	1hpBM	1	AstA-5	-1.66073
0.04	nbf	1hpBM	1	AstA-5	-3.21888
0.13	nbf	1hpBM	1	AstA-5	-2.04022
0.1	bf	1hpBM	2	AstA-5	-2.30259
0.24	bf	1hpBM	2	AstA-5	-1.42712
0.22	bf	1hpBM	2	AstA-5	-1.51413
0.13	bf	1hpBM	2	AstA-5	-2.04022
0.1	bf	1hpBM	2	AstA-5	-2.30259
0.11	bf	1hpBM	2	AstA-5	-2.20727
0.14	bf	1hpBM	2	AstA-5	-1.96611
0.11	bf	1hpBM	2	AstA-5	-2.20727
0.2	bf	1hpBM	2	AstA-5	-1.60944
0.27	bf	1hpBM	2	AstA-5	-1.30933
0.17	bf	1hpBM	2	AstA-5	-1.77196
0.17	bf	1hpBM	2	AstA-5	-1.77196
0.1	bf	1hpBM	2	AstA-5	-2.30259
0.22	bf	1hpBM	2	AstA-5	-1.51413
0.18	bf	1hpBM	2	AstA-5	-1.7148
0.16	bf	1hpBM	2	AstA-5	-1.83258
0.13	bf	1hpBM	2	AstA-5	-2.04022
0.15	bf	1hpBM	2	AstA-5	-1.89712
0.24	nbf	1hpBM	2	AstA-5	-1.42712
0.19	nbf	1hpBM	2	AstA-5	-1.66073
0.18	nbf	1hpBM	2	AstA-5	-1.7148
0.14	nbf	1hpBM	2	AstA-5	-1.96611
0.23	nbf	1hpBM	2	AstA-5	-1.46968
0.21	nbf	1hpBM	2	AstA-5	-1.56065
0.14	nbf	1hpBM	2	AstA-5	-1.96611
0.15	nbf	1hpBM	2	AstA-5	-1.89712
0.24	nbf	1hpBM	2	AstA-5	-1.42712
0.14	nbf	1hpBM	2	AstA-5	-1.96611
0.1	nbf	1hpBM	2	AstA-5	-2.30259
0.18	nbf	1hpBM	2	AstA-5	-1.7148
0.24	nbf	1hpBM	2	AstA-5	-1.42712
0.16	nbf	1hpBM	2	AstA-5	-1.83258
0.17	nbf	1hpBM	2	AstA-5	-1.77196
0.09	nbf	1hpBM	2	AstA-5	-2.40795
0.17	nbf	1hpBM	2	AstA-5	-1.77196
0.18	nbf	1hpBM	2	AstA-5	-1.7148
0.18	bf+s	24hpBM	2	AstA-5	-1.7148
0.1	bf+s	24hpBM	2	AstA-5	-2.30259
0.12	bf+s	24hpBM	2	AstA-5	-2.12026
0.12	bf+s	24hpBM	2	AstA-5	-2.12026
0.09	bf+s	24hpBM	2	AstA-5	-2.40795
0.16	bf+s	24hpBM	2	AstA-5	-1.83258
0.17	bf+s	24hpBM	2	AstA-5	-1.77196
0.13	bf+s	24hpBM	2	AstA-5	-2.04022
0.15	bf+s	24hpBM	2	AstA-5	-1.89712
0.12	bf+s	24hpBM	2	AstA-5	-2.12026
0.16	bf+s	24hpBM	2	AstA-5	-1.83258
0.15	bf+s	24hpBM	2	AstA-5	-1.89712
0.11	bf+s	24hpBM	2	AstA-5	-2.20727
0.1	bf+s	24hpBM	2	AstA-5	-2.30259
0.18	bf	24hpBM	2	AstA-5	-1.7148
0.09	bf	24hpBM	2	AstA-5	-2.40795
0.24	nbf	24hpBM	2	AstA-5	-1.42712
0.2	nbf	24hpBM	2	AstA-5	-1.60944
0.25	nbf	24hpBM	2	AstA-5	-1.38629
0.19	nbf	24hpBM	2	AstA-5	-1.66073
0.11	nbf	24hpBM	2	AstA-5	-2.20727
0.17	nbf	24hpBM	2	AstA-5	-1.77196
0.1	nbf	24hpBM	2	AstA-5	-2.30259
0.21	nbf	24hpBM	2	AstA-5	-1.56065
0.21	nbf	24hpBM	2	AstA-5	-1.56065
0.14	nbf	24hpBM	2	AstA-5	-1.96611
0.3	nbf	24hpBM	2	AstA-5	-1.20397
0.13	nbf	24hpBM	2	AstA-5	-2.04022
0.13	nbf	24hpBM	2	AstA-5	-2.04022
0.13	bf+s	24hpBM	1	AstA-5	-2.04022
0.23	bf+s	24hpBM	1	AstA-5	-1.46968
0.13	bf+s	24hpBM	1	AstA-5	-2.04022
0.16	bf	24hpBM	1	AstA-5	-1.83258
0.14	bf	24hpBM	1	AstA-5	-1.96611
0.17	bf	24hpBM	1	AstA-5	-1.77196
0.11	bf	24hpBM	1	AstA-5	-2.20727
0.1	bf	24hpBM	1	AstA-5	-2.30259
0.13	nbf	24hpBM	1	AstA-5	-2.04022
0.15	nbf	24hpBM	1	AstA-5	-1.89712
0.12	nbf	24hpBM	1	AstA-5	-2.12026
0.16	nbf	24hpBM	1	AstA-5	-1.83258
0.2	nbf	24hpBM	1	AstA-5	-1.60944
0.15	nbf	24hpBM	1	AstA-5	-1.89712
0.16	nbf	24hpBM	1	AstA-5	-1.83258
0.14	nbf	24hpBM	1	AstA-5	-1.96611
0.14	bf+s	24hpBM	3	AstA-5	-1.96611
0.18	bf+s	24hpBM	3	AstA-5	-1.7148
0.25	bf+s	24hpBM	3	AstA-5	-1.38629
0.11	bf+s	24hpBM	3	AstA-5	-2.20727
0.14	bf	24hpBM	3	AstA-5	-1.96611
0.19	bf	24hpBM	3	AstA-5	-1.66073
0.28	bf	24hpBM	3	AstA-5	-1.27297
0.21	bf	24hpBM	3	AstA-5	-1.56065
0.13	bf	24hpBM	3	AstA-5	-2.04022
0.17	bf	24hpBM	3	AstA-5	-1.77196
0.14	bf	24hpBM	3	AstA-5	-1.96611
0.17	bf	24hpBM	3	AstA-5	-1.77196
0.17	nbf	24hpBM	3	AstA-5	-1.77196
0.22	nbf	24hpBM	3	AstA-5	-1.51413
0.19	nbf	24hpBM	3	AstA-5	-1.66073
0.19	nbf	24hpBM	3	AstA-5	-1.66073
0.15	nbf	24hpBM	3	AstA-5	-1.89712
0.12	nbf	24hpBM	3	AstA-5	-2.12026
0.21	nbf	24hpBM	3	AstA-5	-1.56065
0.15	nbf	24hpBM	3	AstA-5	-1.89712
0.15	nbf	24hpBM	3	AstA-5	-1.89712
0.16	nbf	24hpBM	3	AstA-5	-1.83258
0.22	nbf	24hpBM	3	AstA-5	-1.51413
0.18	nbf	24hpBM	3	AstA-5	-1.7148
0.11	bf+s	48hpBM	3	AstA-5	-2.20727
0.11	bf+s	48hpBM	3	AstA-5	-2.20727
0.15	bf+s	48hpBM	3	AstA-5	-1.89712
0.11	bf+s	48hpBM	3	AstA-5	-2.20727
0.12	bf+s	48hpBM	3	AstA-5	-2.12026
0.09	bf+s	48hpBM	3	AstA-5	-2.40795
0.09	bf+s	48hpBM	3	AstA-5	-2.40795
0.12	bf+s	48hpBM	3	AstA-5	-2.12026
0.08	bf+s	48hpBM	3	AstA-5	-2.52573
0.16	bf	48hpBM	3	AstA-5	-1.83258
0.12	bf	48hpBM	3	AstA-5	-2.12026
0.08	bf	48hpBM	3	AstA-5	-2.52573
0.08	bf	48hpBM	3	AstA-5	-2.52573
0.1	bf	48hpBM	3	AstA-5	-2.30259
0.16	nbf	48hpBM	3	AstA-5	-1.83258
0.17	nbf	48hpBM	3	AstA-5	-1.77196
0.11	nbf	48hpBM	3	AstA-5	-2.20727
0.13	nbf	48hpBM	3	AstA-5	-2.04022
0.19	nbf	48hpBM	3	AstA-5	-1.66073
0.17	nbf	48hpBM	3	AstA-5	-1.77196
0.14	nbf	48hpBM	3	AstA-5	-1.96611
0.21	nbf	48hpBM	3	AstA-5	-1.56065
0.12	nbf	48hpBM	3	AstA-5	-2.12026
0.13	nbf	48hpBM	3	AstA-5	-2.04022
0.18	nbf	48hpBM	3	AstA-5	-1.7148
0.18	nbf	48hpBM	3	AstA-5	-1.7148
0.19	nbf	48hpBM	1	AstA-5	-1.66073
0.22	nbf	48hpBM	1	AstA-5	-1.51413
0.11	nbf	48hpBM	1	AstA-5	-2.20727
0.14	nbf	48hpBM	1	AstA-5	-1.96611
0.11	nbf	48hpBM	1	AstA-5	-2.20727
0.14	nbf	48hpBM	1	AstA-5	-1.96611
0.11	bf	48hpBM	1	AstA-5	-2.20727
0.11	bf	48hpBM	1	AstA-5	-2.20727
0.17	bf	48hpBM	1	AstA-5	-1.77196
0.13	bf	48hpBM	1	AstA-5	-2.04022
0.13	bf	48hpBM	1	AstA-5	-2.04022
0.14	bf	48hpBM	1	AstA-5	-1.96611
0.23	nbf	48hpBM	2	AstA-5	-1.46968
0.13	nbf	48hpBM	2	AstA-5	-2.04022
0.16	nbf	48hpBM	2	AstA-5	-1.83258
0.13	nbf	48hpBM	2	AstA-5	-2.04022
0.19	nbf	48hpBM	2	AstA-5	-1.66073
0.12	nbf	48hpBM	2	AstA-5	-2.12026
0.08	nbf	48hpBM	2	AstA-5	-2.52573
0.15	nbf	48hpBM	2	AstA-5	-1.89712
0.14	nbf	48hpBM	2	AstA-5	-1.96611
0.11	nbf	48hpBM	2	AstA-5	-2.20727
0.07	nbf	48hpBM	2	AstA-5	-2.65926
0.18	nbf	48hpBM	2	AstA-5	-1.7148
0.23	bf	48hpBM	2	AstA-5	-1.46968
0.15	bf	48hpBM	2	AstA-5	-1.89712
0.2	bf	48hpBM	2	AstA-5	-1.60944
0.27	bf	48hpBM	2	AstA-5	-1.30933
0.11	bf	48hpBM	2	AstA-5	-2.20727
0.09	bf	48hpBM	2	AstA-5	-2.40795
0.21	bf	48hpBM	2	AstA-5	-1.56065
0.12	bf	48hpBM	2	AstA-5	-2.12026
0.18	bf+s	48hpBM	2	AstA-5	-1.7148
0.15	bf+s	48hpBM	2	AstA-5	-1.89712
0.12	bf+s	48hpBM	2	AstA-5	-2.12026
0.08	bf+s	48hpBM	2	AstA-5	-2.52573
0.11	bf+s	48hpBM	2	AstA-5	-2.20727
0.15	nbf	48hpBM	4	AstA-5	-1.89712
0.15	nbf	48hpBM	4	AstA-5	-1.89712
0.3	nbf	48hpBM	4	AstA-5	-1.20397
0.14	nbf	48hpBM	4	AstA-5	-1.96611
0.17	nbf	48hpBM	4	AstA-5	-1.77196
0.17	nbf	48hpBM	4	AstA-5	-1.77196
0.19	nbf	48hpBM	4	AstA-5	-1.66073
0.19	nbf	48hpBM	4	AstA-5	-1.66073
0.22	nbf	48hpBM	4	AstA-5	-1.51413
0.15	nbf	48hpBM	4	AstA-5	-1.89712
0.15	nbf	48hpBM	4	AstA-5	-1.89712
0.2	nbf	48hpBM	4	AstA-5	-1.60944
0.19	nbf	48hpBM	4	AstA-5	-1.66073
0.2	nbf	48hpBM	4	AstA-5	-1.60944
0.14	bf	48hpBM	4	AstA-5	-1.96611
0.13	bf	48hpBM	4	AstA-5	-2.04022
0.2	bf	48hpBM	4	AstA-5	-1.60944
0.12	bf	48hpBM	4	AstA-5	-2.12026
0.17	bf	48hpBM	4	AstA-5	-1.77196
0.15	bf	48hpBM	4	AstA-5	-1.89712
0.15	bf	48hpBM	4	AstA-5	-1.89712
0.14	bf	48hpBM	4	AstA-5	-1.96611
0.13	bf+s	48hpBM	4	AstA-5	-2.04022
0.11	bf+s	48hpBM	4	AstA-5	-2.20727
0.17	bf+s	48hpBM	4	AstA-5	-1.77196
0.18	bf+s	48hpBM	4	AstA-5	-1.7148
0.11	bf+s	72hpBM	4	AstA-5	-2.20727
0.1	bf+s	72hpBM	4	AstA-5	-2.30259
0.11	bf+s	72hpBM	4	AstA-5	-2.20727
0.21	bf+s	72hpBM	4	AstA-5	-1.56065
0.12	bf+s	72hpBM	4	AstA-5	-2.12026
0.14	nbf	72hpBM	4	AstA-5	-1.96611
0.12	nbf	72hpBM	4	AstA-5	-2.12026
0.12	nbf	72hpBM	4	AstA-5	-2.12026
0.13	nbf	72hpBM	4	AstA-5	-2.04022
0.18	bf+s	72hpBM	2	AstA-5	-1.7148
0.18	bf+s	72hpBM	2	AstA-5	-1.7148
0.17	bf+s	72hpBM	2	AstA-5	-1.77196
0.15	bf+s	72hpBM	2	AstA-5	-1.89712
0.14	bf+s	72hpBM	2	AstA-5	-1.96611
0.13	bf+s	72hpBM	2	AstA-5	-2.04022
0.19	bf+s	72hpBM	2	AstA-5	-1.66073
0.14	bf+s	72hpBM	2	AstA-5	-1.96611
0.16	bf+s	72hpBM	2	AstA-5	-1.83258
0.18	bf+s	72hpBM	2	AstA-5	-1.7148
0.13	bf+s	72hpBM	2	AstA-5	-2.04022
0.18	bf+s	72hpBM	2	AstA-5	-1.7148
0.11	bf+s	72hpBM	2	AstA-5	-2.20727
0.16	bf+s	72hpBM	2	AstA-5	-1.83258
0.17	bf+s	72hpBM	2	AstA-5	-1.77196
0.24	bf+s	72hpBM	2	AstA-5	-1.42712
0.18	bf+s	72hpBM	2	AstA-5	-1.7148
0.16	bf+s	72hpBM	2	AstA-5	-1.83258
0.25	nbf	72hpBM	2	AstA-5	-1.38629
0.21	nbf	72hpBM	2	AstA-5	-1.56065
0.18	nbf	72hpBM	2	AstA-5	-1.7148
0.15	nbf	72hpBM	2	AstA-5	-1.89712
0.21	nbf	72hpBM	2	AstA-5	-1.56065
0.16	nbf	72hpBM	2	AstA-5	-1.83258
0.15	nbf	72hpBM	2	AstA-5	-1.89712
0.18	nbf	72hpBM	2	AstA-5	-1.7148
0.15	nbf	72hpBM	2	AstA-5	-1.89712
0.14	nbf	72hpBM	2	AstA-5	-1.96611
0.16	nbf	72hpBM	2	AstA-5	-1.83258
0.16	nbf	72hpBM	2	AstA-5	-1.83258
0.14	nbf	72hpBM	2	AstA-5	-1.96611
0.14	nbf	72hpBM	2	AstA-5	-1.96611
0.14	nbf	72hpBM	2	AstA-5	-1.96611
0.19	nbf	72hpBM	2	AstA-5	-1.66073
0.16	nbf	72hpBM	2	AstA-5	-1.83258
0.11	nbf	72hpBM	2	AstA-5	-2.20727
0.08	nbf	72hpBM	2	AstA-5	-2.52573
0.13	nbf	72hpBM	2	AstA-5	-2.04022
0.21	bf+s	72hpBM	1	AstA-5	-1.56065
0.15	bf+s	72hpBM	1	AstA-5	-1.89712
0.18	bf+s	72hpBM	1	AstA-5	-1.7148
0.15	bf+s	72hpBM	1	AstA-5	-1.89712
0.32	bf+s	72hpBM	1	AstA-5	-1.13943
0.14	bf+s	72hpBM	1	AstA-5	-1.96611
0.18	bf+s	72hpBM	1	AstA-5	-1.7148
0.19	bf+s	72hpBM	1	AstA-5	-1.66073
0.11	bf+s	72hpBM	1	AstA-5	-2.20727
0.31	bf+s	72hpBM	1	AstA-5	-1.17118
0.26	bf+s	72hpBM	1	AstA-5	-1.34707
0.22	bf+s	72hpBM	1	AstA-5	-1.51413
0.13	nbf	72hpBM	1	AstA-5	-2.04022
0.17	nbf	72hpBM	1	AstA-5	-1.77196
0.17	nbf	72hpBM	1	AstA-5	-1.77196
0.2	nbf	72hpBM	1	AstA-5	-1.60944
0.16	nbf	72hpBM	1	AstA-5	-1.83258
0.15	nbf	72hpBM	1	AstA-5	-1.89712
0.17	nbf	72hpBM	1	AstA-5	-1.77196
0.24	nbf	72hpBM	1	AstA-5	-1.42712
0.25	nbf	72hpBM	1	AstA-5	-1.38629
0.21	nbf	72hpBM	1	AstA-5	-1.56065
0.09	nbf	72hpBM	1	AstA-5	-2.40795
0.13	bf+s	72hpBM	3	AstA-5	-2.04022
0.12	bf+s	72hpBM	3	AstA-5	-2.12026
0.14	bf+s	72hpBM	3	AstA-5	-1.96611
0.11	bf+s	72hpBM	3	AstA-5	-2.20727
0.15	bf+s	72hpBM	3	AstA-5	-1.89712
0.21	bf+s	72hpBM	3	AstA-5	-1.56065
0.12	bf+s	72hpBM	3	AstA-5	-2.12026
0.18	bf+s	72hpBM	3	AstA-5	-1.7148
0.16	bf+s	72hpBM	3	AstA-5	-1.83258
0.07	bf+s	72hpBM	3	AstA-5	-2.65926
0.13	bf+s	72hpBM	3	AstA-5	-2.04022
0.11	bf+s	72hpBM	3	AstA-5	-2.20727
0.17	bf+s	72hpBM	3	AstA-5	-1.77196
0.13	bf+s	72hpBM	3	AstA-5	-2.04022
0.14	bf+s	72hpBM	3	AstA-5	-1.96611
0.27	nbf	72hpBM	3	AstA-5	-1.30933
0.17	nbf	72hpBM	3	AstA-5	-1.77196
0.11	nbf	72hpBM	3	AstA-5	-2.20727
0.15	nbf	72hpBM	3	AstA-5	-1.89712
0.21	nbf	72hpBM	3	AstA-5	-1.56065
0.32	nbf	72hpBM	3	AstA-5	-1.13943
0.16	nbf	72hpBM	3	AstA-5	-1.83258
0.13	nbf	72hpBM	3	AstA-5	-2.04022
0.22	nbf	72hpBM	3	AstA-5	-1.51413
0.16	nbf	72hpBM	3	AstA-5	-1.83258
0.16	nbf	72hpBM	3	AstA-5	-1.83258
0.17	nbf	72hpBM	3	AstA-5	-1.77196
0.19	nbf	72hpBM	3	AstA-5	-1.66073
1.37	nbf	120hpBM	3	NPLP-1-3	0.314811
1.64	nbf	120hpBM	3	NPLP-1-3	0.494696
1.06	nbf	120hpBM	3	NPLP-1-3	0.0582689
1.6	nbf	120hpBM	3	NPLP-1-3	0.470004
1.72	nbf	120hpBM	3	NPLP-1-3	0.542324
1.39	nbf	120hpBM	3	NPLP-1-3	0.329304
1.08	nbf	120hpBM	3	NPLP-1-3	0.076961
1.4	nbf	120hpBM	3	NPLP-1-3	0.336472
0.79	nbf	120hpBM	3	NPLP-1-3	-0.235722
1.59	nbf	120hpBM	3	NPLP-1-3	0.463734
1.21	bf+s	120hpBM	3	NPLP-1-3	0.19062
0.7	bf+s	120hpBM	3	NPLP-1-3	-0.356675
0.85	bf+s	120hpBM	3	NPLP-1-3	-0.162519
0.88	bf+s	120hpBM	3	NPLP-1-3	-0.127833
1.04	bf+s	120hpBM	3	NPLP-1-3	0.0392207
0.73	bf+s	120hpBM	3	NPLP-1-3	-0.314711
1.12	bf+s	120hpBM	3	NPLP-1-3	0.113329
0.84	bf+s	120hpBM	3	NPLP-1-3	-0.174353
1.53	bf+s	120hpBM	3	NPLP-1-3	0.425268
1.07	bf+s	120hpBM	3	NPLP-1-3	0.0676586
1.42	bf+s	120hpBM	3	NPLP-1-3	0.350657
1.44	bf+s	120hpBM	3	NPLP-1-3	0.364643
1.48	bf+s	120hpBM	3	NPLP-1-3	0.392042
0.77	bf+s	120hpBM	2	NPLP-1-3	-0.261365
0.83	bf+s	120hpBM	2	NPLP-1-3	-0.18633
0.82	bf+s	120hpBM	2	NPLP-1-3	-0.198451
0.71	bf+s	120hpBM	2	NPLP-1-3	-0.34249
0.74	bf+s	120hpBM	2	NPLP-1-3	-0.301105
0.98	bf+s	120hpBM	2	NPLP-1-3	-0.0202027
1.84	nbf	120hpBM	2	NPLP-1-3	0.609766
0.96	nbf	120hpBM	2	NPLP-1-3	-0.040822
0.78	nbf	120hpBM	2	NPLP-1-3	-0.248461
1.34	nbf	120hpBM	2	NPLP-1-3	0.29267
1.21	nbf	120hpBM	2	NPLP-1-3	0.19062
0.83	nbf	120hpBM	2	NPLP-1-3	-0.18633
0.63	nbf	120hpBM	2	NPLP-1-3	-0.462035
1.11	nbf	120hpBM	4	NPLP-1-3	0.10436
1.18	nbf	120hpBM	4	NPLP-1-3	0.165514
1.37	nbf	120hpBM	4	NPLP-1-3	0.314811
1.27	nbf	120hpBM	4	NPLP-1-3	0.239017
1	nbf	120hpBM	4	NPLP-1-3	0
1.37	nbf	120hpBM	4	NPLP-1-3	0.314811
0.95	nbf	120hpBM	4	NPLP-1-3	-0.0512933
1.34	bf+s	120hpBM	4	NPLP-1-3	0.29267
1.35	bf+s	120hpBM	4	NPLP-1-3	0.300105
1.03	bf+s	120hpBM	4	NPLP-1-3	0.0295588
1.34	bf+s	120hpBM	4	NPLP-1-3	0.29267
1.63	bf+s	120hpBM	4	NPLP-1-3	0.48858
1.14	bf+s	120hpBM	4	NPLP-1-3	0.131028
1.12	bf+s	120hpBM	4	NPLP-1-3	0.113329
2.28	nbf	120hpBM	1	NPLP-1-3	0.824175
1.55	nbf	120hpBM	1	NPLP-1-3	0.438255
1.86	nbf	120hpBM	1	NPLP-1-3	0.620576
2.32	nbf	120hpBM	1	NPLP-1-3	0.841567
2.15	nbf	120hpBM	1	NPLP-1-3	0.765468
2.81	nbf	120hpBM	1	NPLP-1-3	1.03318
3.24	nbf	120hpBM	1	NPLP-1-3	1.17557
3.6	nbf	120hpBM	1	NPLP-1-3	1.28093
2.79	bf+s	120hpBM	1	NPLP-1-3	1.02604
2.55	bf+s	120hpBM	1	NPLP-1-3	0.936093
3.55	bf+s	120hpBM	1	NPLP-1-3	1.26695
1.74	bf	1hpBM	3	NPLP-1-3	0.553885
1.21	bf	1hpBM	3	NPLP-1-3	0.19062
2.09	bf	1hpBM	3	NPLP-1-3	0.737164
1.23	bf	1hpBM	3	NPLP-1-3	0.207014
1.73	bf	1hpBM	3	NPLP-1-3	0.548121
2.18	bf	1hpBM	3	NPLP-1-3	0.779325
1.71	bf	1hpBM	3	NPLP-1-3	0.536493
1.45	bf	1hpBM	3	NPLP-1-3	0.371564
1.9	bf	1hpBM	3	NPLP-1-3	0.641854
1.56	bf	1hpBM	3	NPLP-1-3	0.444686
1.19	bf	1hpBM	3	NPLP-1-3	0.173953
1.74	bf	1hpBM	3	NPLP-1-3	0.553885
1.81	bf	1hpBM	3	NPLP-1-3	0.593327
1.53	bf	1hpBM	3	NPLP-1-3	0.425268
1.77	bf	1hpBM	3	NPLP-1-3	0.57098
1.47	bf	1hpBM	3	NPLP-1-3	0.385262
1.23	bf	1hpBM	3	NPLP-1-3	0.207014
1.46	bf	1hpBM	3	NPLP-1-3	0.378436
1.45	bf	1hpBM	3	NPLP-1-3	0.371564
1.99	nbf	1hpBM	3	NPLP-1-3	0.688135
1.32	nbf	1hpBM	3	NPLP-1-3	0.277632
1.51	nbf	1hpBM	3	NPLP-1-3	0.41211
1.98	nbf	1hpBM	3	NPLP-1-3	0.683097
1.56	nbf	1hpBM	3	NPLP-1-3	0.444686
1.83	nbf	1hpBM	3	NPLP-1-3	0.604316
1.76	nbf	1hpBM	3	NPLP-1-3	0.565314
2.32	nbf	1hpBM	3	NPLP-1-3	0.841567
1.73	nbf	1hpBM	3	NPLP-1-3	0.548121
3.15	nbf	1hpBM	3	NPLP-1-3	1.1474
1.68	nbf	1hpBM	3	NPLP-1-3	0.518794
1.43	nbf	1hpBM	3	NPLP-1-3	0.357674
1.44	nbf	1hpBM	3	NPLP-1-3	0.364643
1.55	nbf	1hpBM	3	NPLP-1-3	0.438255
1.66	nbf	1hpBM	3	NPLP-1-3	0.506818
1.81	nbf	1hpBM	3	NPLP-1-3	0.593327
2.14	nbf	1hpBM	3	NPLP-1-3	0.760806
2.41	nbf	1hpBM	3	NPLP-1-3	0.879627
1.86	nbf	1hpBM	3	NPLP-1-3	0.620576
2.96	nbf	1hpBM	3	NPLP-1-3	1.08519
1.36	nbf	1hpBM	3	NPLP-1-3	0.307485
1.13	bf	1hpBM	1	NPLP-1-3	0.122218
1.43	bf	1hpBM	1	NPLP-1-3	0.357674
1.02	bf	1hpBM	1	NPLP-1-3	0.0198026
0.93	bf	1hpBM	1	NPLP-1-3	-0.0725707
1.09	bf	1hpBM	1	NPLP-1-3	0.0861777
0.8	bf	1hpBM	1	NPLP-1-3	-0.223144
0.54	bf	1hpBM	1	NPLP-1-3	-0.616186
1.5	bf	1hpBM	1	NPLP-1-3	0.405465
1.28	bf	1hpBM	1	NPLP-1-3	0.24686
0.81	bf	1hpBM	1	NPLP-1-3	-0.210721
0.69	bf	1hpBM	1	NPLP-1-3	-0.371064
1.04	bf	1hpBM	1	NPLP-1-3	0.0392207
1.13	nbf	1hpBM	1	NPLP-1-3	0.122218
1.05	nbf	1hpBM	1	NPLP-1-3	0.0487902
1.25	nbf	1hpBM	1	NPLP-1-3	0.223144
1	nbf	1hpBM	1	NPLP-1-3	0
0.78	nbf	1hpBM	1	NPLP-1-3	-0.248461
0.96	nbf	1hpBM	1	NPLP-1-3	-0.040822
0.68	nbf	1hpBM	1	NPLP-1-3	-0.385662
0.76	nbf	1hpBM	1	NPLP-1-3	-0.274437
1.28	nbf	1hpBM	1	NPLP-1-3	0.24686
0.77	nbf	1hpBM	1	NPLP-1-3	-0.261365
0.96	nbf	1hpBM	1	NPLP-1-3	-0.040822
1.19	bf	1hpBM	2	NPLP-1-3	0.173953
1.55	bf	1hpBM	2	NPLP-1-3	0.438255
1.29	bf	1hpBM	2	NPLP-1-3	0.254642
1.05	bf	1hpBM	2	NPLP-1-3	0.0487902
0.78	bf	1hpBM	2	NPLP-1-3	-0.248461
1.09	bf	1hpBM	2	NPLP-1-3	0.0861777
1.1	bf	1hpBM	2	NPLP-1-3	0.0953102
1.08	bf	1hpBM	2	NPLP-1-3	0.076961
1.6	bf	1hpBM	2	NPLP-1-3	0.470004
1.75	bf	1hpBM	2	NPLP-1-3	0.559616
1.18	bf	1hpBM	2	NPLP-1-3	0.165514
0.9	bf	1hpBM	2	NPLP-1-3	-0.105361
1.07	bf	1hpBM	2	NPLP-1-3	0.0676586
1.65	bf	1hpBM	2	NPLP-1-3	0.500775
1.28	bf	1hpBM	2	NPLP-1-3	0.24686
0.79	bf	1hpBM	2	NPLP-1-3	-0.235722
1.41	bf	1hpBM	2	NPLP-1-3	0.34359
1.07	bf	1hpBM	2	NPLP-1-3	0.0676586
1.36	nbf	1hpBM	2	NPLP-1-3	0.307485
1.09	nbf	1hpBM	2	NPLP-1-3	0.0861777
1.32	nbf	1hpBM	2	NPLP-1-3	0.277632
1.34	nbf	1hpBM	2	NPLP-1-3	0.29267
1.31	nbf	1hpBM	2	NPLP-1-3	0.270027
1.03	nbf	1hpBM	2	NPLP-1-3	0.0295588
1.14	nbf	1hpBM	2	NPLP-1-3	0.131028
1.01	nbf	1hpBM	2	NPLP-1-3	0.00995033
1.35	nbf	1hpBM	2	NPLP-1-3	0.300105
1.56	nbf	1hpBM	2	NPLP-1-3	0.444686
0.85	nbf	1hpBM	2	NPLP-1-3	-0.162519
1.31	nbf	1hpBM	2	NPLP-1-3	0.270027
1.47	nbf	1hpBM	2	NPLP-1-3	0.385262
1.05	nbf	1hpBM	2	NPLP-1-3	0.0487902
1.27	nbf	1hpBM	2	NPLP-1-3	0.239017
0.75	nbf	1hpBM	2	NPLP-1-3	-0.287682
0.89	nbf	1hpBM	2	NPLP-1-3	-0.116534
1.35	nbf	1hpBM	2	NPLP-1-3	0.300105
1.73	bf+s	24hpBM	2	NPLP-1-3	0.548121
1.78	bf+s	24hpBM	2	NPLP-1-3	0.576613
1.61	bf+s	24hpBM	2	NPLP-1-3	0.476234
1.1	bf+s	24hpBM	2	NPLP-1-3	0.0953102
1.57	bf+s	24hpBM	2	NPLP-1-3	0.451076
2.39	bf+s	24hpBM	2	NPLP-1-3	0.871293
2.37	bf+s	24hpBM	2	NPLP-1-3	0.86289
1.68	bf+s	24hpBM	2	NPLP-1-3	0.518794
2.39	bf+s	24hpBM	2	NPLP-1-3	0.871293
1.72	bf+s	24hpBM	2	NPLP-1-3	0.542324
1.78	bf+s	24hpBM	2	NPLP-1-3	0.576613
1.36	bf+s	24hpBM	2	NPLP-1-3	0.307485
1.47	bf+s	24hpBM	2	NPLP-1-3	0.385262
1.97	bf+s	24hpBM	2	NPLP-1-3	0.678034
2	bf	24hpBM	2	NPLP-1-3	0.693147
2.61	bf	24hpBM	2	NPLP-1-3	0.95935
3.14	nbf	24hpBM	2	NPLP-1-3	1.14422
2.59	nbf	24hpBM	2	NPLP-1-3	0.951658
2.28	nbf	24hpBM	2	NPLP-1-3	0.824175
1.82	nbf	24hpBM	2	NPLP-1-3	0.598837
1.91	nbf	24hpBM	2	NPLP-1-3	0.647103
1.87	nbf	24hpBM	2	NPLP-1-3	0.625938
2.26	nbf	24hpBM	2	NPLP-1-3	0.815365
2.88	nbf	24hpBM	2	NPLP-1-3	1.05779
2.74	nbf	24hpBM	2	NPLP-1-3	1.00796
1.96	nbf	24hpBM	2	NPLP-1-3	0.672944
3.04	nbf	24hpBM	2	NPLP-1-3	1.11186
1.87	nbf	24hpBM	2	NPLP-1-3	0.625938
1.79	nbf	24hpBM	2	NPLP-1-3	0.582216
1.93	bf+s	24hpBM	1	NPLP-1-3	0.65752
1.83	bf+s	24hpBM	1	NPLP-1-3	0.604316
1.61	bf+s	24hpBM	1	NPLP-1-3	0.476234
2.05	bf	24hpBM	1	NPLP-1-3	0.71784
2.9	bf	24hpBM	1	NPLP-1-3	1.06471
2.43	bf	24hpBM	1	NPLP-1-3	0.887891
1.58	bf	24hpBM	1	NPLP-1-3	0.457425
1.61	bf	24hpBM	1	NPLP-1-3	0.476234
2.48	nbf	24hpBM	1	NPLP-1-3	0.908259
2.4	nbf	24hpBM	1	NPLP-1-3	0.875469
1.97	nbf	24hpBM	1	NPLP-1-3	0.678034
2.36	nbf	24hpBM	1	NPLP-1-3	0.858662
2.54	nbf	24hpBM	1	NPLP-1-3	0.932164
2.26	nbf	24hpBM	1	NPLP-1-3	0.815365
1.33	nbf	24hpBM	1	NPLP-1-3	0.285179
2.49	nbf	24hpBM	1	NPLP-1-3	0.912283
1.57	bf+s	24hpBM	3	NPLP-1-3	0.451076
1.41	bf+s	24hpBM	3	NPLP-1-3	0.34359
1.2	bf+s	24hpBM	3	NPLP-1-3	0.182322
0.96	bf+s	24hpBM	3	NPLP-1-3	-0.040822
1.14	bf	24hpBM	3	NPLP-1-3	0.131028
1.05	bf	24hpBM	3	NPLP-1-3	0.0487902
1.7	bf	24hpBM	3	NPLP-1-3	0.530628
1.27	bf	24hpBM	3	NPLP-1-3	0.239017
1.12	bf	24hpBM	3	NPLP-1-3	0.113329
1.45	bf	24hpBM	3	NPLP-1-3	0.371564
1.64	bf	24hpBM	3	NPLP-1-3	0.494696
1.49	bf	24hpBM	3	NPLP-1-3	0.398776
1.53	nbf	24hpBM	3	NPLP-1-3	0.425268
1.69	nbf	24hpBM	3	NPLP-1-3	0.524729
1.2	nbf	24hpBM	3	NPLP-1-3	0.182322
1.3	nbf	24hpBM	3	NPLP-1-3	0.262364
1.23	nbf	24hpBM	3	NPLP-1-3	0.207014
1.2	nbf	24hpBM	3	NPLP-1-3	0.182322
1.34	nbf	24hpBM	3	NPLP-1-3	0.29267
1.13	nbf	24hpBM	3	NPLP-1-3	0.122218
1.49	nbf	24hpBM	3	NPLP-1-3	0.398776
1.55	nbf	24hpBM	3	NPLP-1-3	0.438255
1.49	nbf	24hpBM	3	NPLP-1-3	0.398776
1.36	nbf	24hpBM	3	NPLP-1-3	0.307485
1.47	bf+s	48hpBM	3	NPLP-1-3	0.385262
1.24	bf+s	48hpBM	3	NPLP-1-3	0.215111
2.26	bf+s	48hpBM	3	NPLP-1-3	0.815365
1.2	bf+s	48hpBM	3	NPLP-1-3	0.182322
0.91	bf+s	48hpBM	3	NPLP-1-3	-0.0943107
1.12	bf+s	48hpBM	3	NPLP-1-3	0.113329
1.23	bf+s	48hpBM	3	NPLP-1-3	0.207014
1.38	bf+s	48hpBM	3	NPLP-1-3	0.322083
1.41	bf+s	48hpBM	3	NPLP-1-3	0.34359
1.49	bf	48hpBM	3	NPLP-1-3	0.398776
1.39	bf	48hpBM	3	NPLP-1-3	0.329304
1.05	bf	48hpBM	3	NPLP-1-3	0.0487902
1.54	bf	48hpBM	3	NPLP-1-3	0.431782
1.69	bf	48hpBM	3	NPLP-1-3	0.524729
1.43	nbf	48hpBM	3	NPLP-1-3	0.357674
1.37	nbf	48hpBM	3	NPLP-1-3	0.314811
1.9	nbf	48hpBM	3	NPLP-1-3	0.641854
1.74	nbf	48hpBM	3	NPLP-1-3	0.553885
2.44	nbf	48hpBM	3	NPLP-1-3	0.891998
2.02	nbf	48hpBM	3	NPLP-1-3	0.703098
1.81	nbf	48hpBM	3	NPLP-1-3	0.593327
2.23	nbf	48hpBM	3	NPLP-1-3	0.802002
1.68	nbf	48hpBM	3	NPLP-1-3	0.518794
1.58	nbf	48hpBM	3	NPLP-1-3	0.457425
1.93	nbf	48hpBM	3	NPLP-1-3	0.65752
1.87	nbf	48hpBM	3	NPLP-1-3	0.625938
1.81	nbf	48hpBM	1	NPLP-1-3	0.593327
1.47	nbf	48hpBM	1	NPLP-1-3	0.385262
0.76	nbf	48hpBM	1	NPLP-1-3	-0.274437
0.55	nbf	48hpBM	1	NPLP-1-3	-0.597837
0.85	nbf	48hpBM	1	NPLP-1-3	-0.162519
1.1	nbf	48hpBM	1	NPLP-1-3	0.0953102
1.02	bf	48hpBM	1	NPLP-1-3	0.0198026
0.62	bf	48hpBM	1	NPLP-1-3	-0.478036
0.91	bf	48hpBM	1	NPLP-1-3	-0.0943107
0.65	bf	48hpBM	1	NPLP-1-3	-0.430783
0.76	bf	48hpBM	1	NPLP-1-3	-0.274437
0.89	bf	48hpBM	1	NPLP-1-3	-0.116534
1.19	nbf	48hpBM	2	NPLP-1-3	0.173953
1.26	nbf	48hpBM	2	NPLP-1-3	0.231112
0.86	nbf	48hpBM	2	NPLP-1-3	-0.150823
0.96	nbf	48hpBM	2	NPLP-1-3	-0.040822
0.87	nbf	48hpBM	2	NPLP-1-3	-0.139262
0.72	nbf	48hpBM	2	NPLP-1-3	-0.328504
0.62	nbf	48hpBM	2	NPLP-1-3	-0.478036
0.89	nbf	48hpBM	2	NPLP-1-3	-0.116534
0.71	nbf	48hpBM	2	NPLP-1-3	-0.34249
0.77	nbf	48hpBM	2	NPLP-1-3	-0.261365
0.52	nbf	48hpBM	2	NPLP-1-3	-0.653926
0.61	nbf	48hpBM	2	NPLP-1-3	-0.494296
1.02	bf	48hpBM	2	NPLP-1-3	0.0198026
1.05	bf	48hpBM	2	NPLP-1-3	0.0487902
0.95	bf	48hpBM	2	NPLP-1-3	-0.0512933
0.83	bf	48hpBM	2	NPLP-1-3	-0.18633
0.61	bf	48hpBM	2	NPLP-1-3	-0.494296
0.58	bf	48hpBM	2	NPLP-1-3	-0.544727
0.72	bf	48hpBM	2	NPLP-1-3	-0.328504
0.79	bf	48hpBM	2	NPLP-1-3	-0.235722
0.74	bf+s	48hpBM	2	NPLP-1-3	-0.301105
0.75	bf+s	48hpBM	2	NPLP-1-3	-0.287682
0.6	bf+s	48hpBM	2	NPLP-1-3	-0.510826
0.49	bf+s	48hpBM	2	NPLP-1-3	-0.71335
1.01	bf+s	48hpBM	2	NPLP-1-3	0.00995033
1.91	nbf	48hpBM	4	NPLP-1-3	0.647103
1.64	nbf	48hpBM	4	NPLP-1-3	0.494696
2.48	nbf	48hpBM	4	NPLP-1-3	0.908259
1.46	nbf	48hpBM	4	NPLP-1-3	0.378436
2.05	nbf	48hpBM	4	NPLP-1-3	0.71784
2.13	nbf	48hpBM	4	NPLP-1-3	0.756122
2.78	nbf	48hpBM	4	NPLP-1-3	1.02245
2.51	nbf	48hpBM	4	NPLP-1-3	0.920283
2.08	nbf	48hpBM	4	NPLP-1-3	0.732368
1.49	nbf	48hpBM	4	NPLP-1-3	0.398776
2.3	nbf	48hpBM	4	NPLP-1-3	0.832909
3.17	nbf	48hpBM	4	NPLP-1-3	1.15373
2.33	nbf	48hpBM	4	NPLP-1-3	0.845868
1.98	nbf	48hpBM	4	NPLP-1-3	0.683097
1.68	bf	48hpBM	4	NPLP-1-3	0.518794
2.4	bf	48hpBM	4	NPLP-1-3	0.875469
2.03	bf	48hpBM	4	NPLP-1-3	0.708036
1.89	bf	48hpBM	4	NPLP-1-3	0.636577
2.29	bf	48hpBM	4	NPLP-1-3	0.828552
2.12	bf	48hpBM	4	NPLP-1-3	0.751416
1.88	bf	48hpBM	4	NPLP-1-3	0.631272
2.06	bf	48hpBM	4	NPLP-1-3	0.722706
2.46	bf+s	48hpBM	4	NPLP-1-3	0.900161
1.13	bf+s	48hpBM	4	NPLP-1-3	0.122218
1.89	bf+s	48hpBM	4	NPLP-1-3	0.636577
2.44	bf+s	48hpBM	4	NPLP-1-3	0.891998
0.65	bf+s	72hpBM	4	NPLP-1-3	-0.430783
0.91	bf+s	72hpBM	4	NPLP-1-3	-0.0943107
0.76	bf+s	72hpBM	4	NPLP-1-3	-0.274437
0.83	bf+s	72hpBM	4	NPLP-1-3	-0.18633
0.73	bf+s	72hpBM	4	NPLP-1-3	-0.314711
0.73	nbf	72hpBM	4	NPLP-1-3	-0.314711
0.63	nbf	72hpBM	4	NPLP-1-3	-0.462035
0.81	nbf	72hpBM	4	NPLP-1-3	-0.210721
0.83	nbf	72hpBM	4	NPLP-1-3	-0.18633
0.92	bf+s	72hpBM	2	NPLP-1-3	-0.0833816
0.87	bf+s	72hpBM	2	NPLP-1-3	-0.139262
1.06	bf+s	72hpBM	2	NPLP-1-3	0.0582689
1.08	bf+s	72hpBM	2	NPLP-1-3	0.076961
0.88	bf+s	72hpBM	2	NPLP-1-3	-0.127833
1.46	bf+s	72hpBM	2	NPLP-1-3	0.378436
0.98	bf+s	72hpBM	2	NPLP-1-3	-0.0202027
0.78	bf+s	72hpBM	2	NPLP-1-3	-0.248461
0.79	bf+s	72hpBM	2	NPLP-1-3	-0.235722
0.72	bf+s	72hpBM	2	NPLP-1-3	-0.328504
0.68	bf+s	72hpBM	2	NPLP-1-3	-0.385662
0.89	bf+s	72hpBM	2	NPLP-1-3	-0.116534
0.71	bf+s	72hpBM	2	NPLP-1-3	-0.34249
0.8	bf+s	72hpBM	2	NPLP-1-3	-0.223144
0.74	bf+s	72hpBM	2	NPLP-1-3	-0.301105
0.95	bf+s	72hpBM	2	NPLP-1-3	-0.0512933
0.78	bf+s	72hpBM	2	NPLP-1-3	-0.248461
1	bf+s	72hpBM	2	NPLP-1-3	0
0.95	nbf	72hpBM	2	NPLP-1-3	-0.0512933
1.04	nbf	72hpBM	2	NPLP-1-3	0.0392207
0.82	nbf	72hpBM	2	NPLP-1-3	-0.198451
0.78	nbf	72hpBM	2	NPLP-1-3	-0.248461
1.14	nbf	72hpBM	2	NPLP-1-3	0.131028
1.34	nbf	72hpBM	2	NPLP-1-3	0.29267
0.83	nbf	72hpBM	2	NPLP-1-3	-0.18633
0.68	nbf	72hpBM	2	NPLP-1-3	-0.385662
0.61	nbf	72hpBM	2	NPLP-1-3	-0.494296
0.76	nbf	72hpBM	2	NPLP-1-3	-0.274437
1.25	nbf	72hpBM	2	NPLP-1-3	0.223144
0.82	nbf	72hpBM	2	NPLP-1-3	-0.198451
0.41	nbf	72hpBM	2	NPLP-1-3	-0.891598
0.62	nbf	72hpBM	2	NPLP-1-3	-0.478036
0.72	nbf	72hpBM	2	NPLP-1-3	-0.328504
1.16	nbf	72hpBM	2	NPLP-1-3	0.14842
0.9	nbf	72hpBM	2	NPLP-1-3	-0.105361
0.62	nbf	72hpBM	2	NPLP-1-3	-0.478036
0.58	nbf	72hpBM	2	NPLP-1-3	-0.544727
0.77	nbf	72hpBM	2	NPLP-1-3	-0.261365
1.35	bf+s	72hpBM	1	NPLP-1-3	0.300105
1.06	bf+s	72hpBM	1	NPLP-1-3	0.0582689
1.01	bf+s	72hpBM	1	NPLP-1-3	0.00995033
0.96	bf+s	72hpBM	1	NPLP-1-3	-0.040822
1.25	bf+s	72hpBM	1	NPLP-1-3	0.223144
1.2	bf+s	72hpBM	1	NPLP-1-3	0.182322
1.04	bf+s	72hpBM	1	NPLP-1-3	0.0392207
0.99	bf+s	72hpBM	1	NPLP-1-3	-0.0100503
0.75	bf+s	72hpBM	1	NPLP-1-3	-0.287682
1.04	bf+s	72hpBM	1	NPLP-1-3	0.0392207
1.06	bf+s	72hpBM	1	NPLP-1-3	0.0582689
2.07	bf+s	72hpBM	1	NPLP-1-3	0.727549
1.05	nbf	72hpBM	1	NPLP-1-3	0.0487902
1.34	nbf	72hpBM	1	NPLP-1-3	0.29267
0.94	nbf	72hpBM	1	NPLP-1-3	-0.0618754
1.16	nbf	72hpBM	1	NPLP-1-3	0.14842
1.04	nbf	72hpBM	1	NPLP-1-3	0.0392207
0.91	nbf	72hpBM	1	NPLP-1-3	-0.0943107
1.24	nbf	72hpBM	1	NPLP-1-3	0.215111
1.26	nbf	72hpBM	1	NPLP-1-3	0.231112
1.21	nbf	72hpBM	1	NPLP-1-3	0.19062
1.26	nbf	72hpBM	1	NPLP-1-3	0.231112
0.7	nbf	72hpBM	1	NPLP-1-3	-0.356675
1.11	bf+s	72hpBM	3	NPLP-1-3	0.10436
0.54	bf+s	72hpBM	3	NPLP-1-3	-0.616186
0.75	bf+s	72hpBM	3	NPLP-1-3	-0.287682
0.8	bf+s	72hpBM	3	NPLP-1-3	-0.223144
0.82	bf+s	72hpBM	3	NPLP-1-3	-0.198451
1.19	bf+s	72hpBM	3	NPLP-1-3	0.173953
0.83	bf+s	72hpBM	3	NPLP-1-3	-0.18633
1.22	bf+s	72hpBM	3	NPLP-1-3	0.198851
0.89	bf+s	72hpBM	3	NPLP-1-3	-0.116534
0.38	bf+s	72hpBM	3	NPLP-1-3	-0.967584
0.84	bf+s	72hpBM	3	NPLP-1-3	-0.174353
0.82	bf+s	72hpBM	3	NPLP-1-3	-0.198451
0.57	bf+s	72hpBM	3	NPLP-1-3	-0.562119
0.79	bf+s	72hpBM	3	NPLP-1-3	-0.235722
0.68	bf+s	72hpBM	3	NPLP-1-3	-0.385662
1.73	nbf	72hpBM	3	NPLP-1-3	0.548121
1.27	nbf	72hpBM	3	NPLP-1-3	0.239017
0.88	nbf	72hpBM	3	NPLP-1-3	-0.127833
1.13	nbf	72hpBM	3	NPLP-1-3	0.122218
0.9	nbf	72hpBM	3	NPLP-1-3	-0.105361
1.13	nbf	72hpBM	3	NPLP-1-3	0.122218
1.4	nbf	72hpBM	3	NPLP-1-3	0.336472
0.76	nbf	72hpBM	3	NPLP-1-3	-0.274437
1.17	nbf	72hpBM	3	NPLP-1-3	0.157004
1.01	nbf	72hpBM	3	NPLP-1-3	0.00995033
0.61	nbf	72hpBM	3	NPLP-1-3	-0.494296
1.05	nbf	72hpBM	3	NPLP-1-3	0.0487902
0.92	nbf	72hpBM	3	NPLP-1-3	-0.0833816
1.42	nbf	120hpBM	3	SIFa	0.350657
3.28	nbf	120hpBM	3	SIFa	1.18784
1.65	nbf	120hpBM	3	SIFa	0.500775
3.1	nbf	120hpBM	3	SIFa	1.1314
1.84	nbf	120hpBM	3	SIFa	0.609766
0.76	nbf	120hpBM	3	SIFa	-0.274437
0.73	nbf	120hpBM	3	SIFa	-0.314711
1.89	nbf	120hpBM	3	SIFa	0.636577
1.98	nbf	120hpBM	3	SIFa	0.683097
2.05	nbf	120hpBM	3	SIFa	0.71784
1.24	bf+s	120hpBM	3	SIFa	0.215111
0.8	bf+s	120hpBM	3	SIFa	-0.223144
1.39	bf+s	120hpBM	3	SIFa	0.329304
1.81	bf+s	120hpBM	3	SIFa	0.593327
3.51	bf+s	120hpBM	3	SIFa	1.25562
1.42	bf+s	120hpBM	3	SIFa	0.350657
1.23	bf+s	120hpBM	3	SIFa	0.207014
1.46	bf+s	120hpBM	3	SIFa	0.378436
1.87	bf+s	120hpBM	3	SIFa	0.625938
1.28	bf+s	120hpBM	3	SIFa	0.24686
1.49	bf+s	120hpBM	3	SIFa	0.398776
2.22	bf+s	120hpBM	3	SIFa	0.797507
0.98	bf+s	120hpBM	3	SIFa	-0.0202027
1.28	bf+s	120hpBM	2	SIFa	0.24686
1.29	bf+s	120hpBM	2	SIFa	0.254642
1.42	bf+s	120hpBM	2	SIFa	0.350657
2.16	bf+s	120hpBM	2	SIFa	0.770108
0.96	bf+s	120hpBM	2	SIFa	-0.040822
0.94	bf+s	120hpBM	2	SIFa	-0.0618754
2.31	nbf	120hpBM	2	SIFa	0.837248
0.84	nbf	120hpBM	2	SIFa	-0.174353
1.39	nbf	120hpBM	2	SIFa	0.329304
2.04	nbf	120hpBM	2	SIFa	0.71295
1.22	nbf	120hpBM	2	SIFa	0.198851
1.03	nbf	120hpBM	2	SIFa	0.0295588
0.81	nbf	120hpBM	2	SIFa	-0.210721
1.1	nbf	120hpBM	4	SIFa	0.0953102
1.22	nbf	120hpBM	4	SIFa	0.198851
1.14	nbf	120hpBM	4	SIFa	0.131028
1.01	nbf	120hpBM	4	SIFa	0.00995033
2.28	nbf	120hpBM	4	SIFa	0.824175
1.41	nbf	120hpBM	4	SIFa	0.34359
1.27	nbf	120hpBM	4	SIFa	0.239017
2.96	bf+s	120hpBM	4	SIFa	1.08519
1.71	bf+s	120hpBM	4	SIFa	0.536493
2.23	bf+s	120hpBM	4	SIFa	0.802002
1.91	bf+s	120hpBM	4	SIFa	0.647103
1.1	bf+s	120hpBM	4	SIFa	0.0953102
1.1	bf+s	120hpBM	4	SIFa	0.0953102
1.38	bf+s	120hpBM	4	SIFa	0.322083
1.82	nbf	120hpBM	1	SIFa	0.598837
1	nbf	120hpBM	1	SIFa	0
1.04	nbf	120hpBM	1	SIFa	0.0392207
2.1	nbf	120hpBM	1	SIFa	0.741937
1.07	nbf	120hpBM	1	SIFa	0.0676586
1.89	nbf	120hpBM	1	SIFa	0.636577
1.36	nbf	120hpBM	1	SIFa	0.307485
1.4	nbf	120hpBM	1	SIFa	0.336472
1.84	bf+s	120hpBM	1	SIFa	0.609766
4.37	bf+s	120hpBM	1	SIFa	1.47476
2.48	bf+s	120hpBM	1	SIFa	0.908259
2	bf	1hpBM	3	SIFa	0.693147
1.15	bf	1hpBM	3	SIFa	0.139762
1.23	bf	1hpBM	3	SIFa	0.207014
1.09	bf	1hpBM	3	SIFa	0.0861777
1.61	bf	1hpBM	3	SIFa	0.476234
1.28	bf	1hpBM	3	SIFa	0.24686
0.67	bf	1hpBM	3	SIFa	-0.400478
1.86	bf	1hpBM	3	SIFa	0.620576
1.06	bf	1hpBM	3	SIFa	0.0582689
1.99	bf	1hpBM	3	SIFa	0.688135
1.08	bf	1hpBM	3	SIFa	0.076961
1.12	bf	1hpBM	3	SIFa	0.113329
2.62	bf	1hpBM	3	SIFa	0.963174
1.31	bf	1hpBM	3	SIFa	0.270027
1.49	bf	1hpBM	3	SIFa	0.398776
1.41	bf	1hpBM	3	SIFa	0.34359
1.03	bf	1hpBM	3	SIFa	0.0295588
1.22	bf	1hpBM	3	SIFa	0.198851
0.71	bf	1hpBM	3	SIFa	-0.34249
3.09	nbf	1hpBM	3	SIFa	1.12817
2.66	nbf	1hpBM	3	SIFa	0.978326
0.9	nbf	1hpBM	3	SIFa	-0.105361
1.52	nbf	1hpBM	3	SIFa	0.41871
1.7	nbf	1hpBM	3	SIFa	0.530628
1.43	nbf	1hpBM	3	SIFa	0.357674
2.07	nbf	1hpBM	3	SIFa	0.727549
3.17	nbf	1hpBM	3	SIFa	1.15373
2	nbf	1hpBM	3	SIFa	0.693147
2.88	nbf	1hpBM	3	SIFa	1.05779
1.81	nbf	1hpBM	3	SIFa	0.593327
2.06	nbf	1hpBM	3	SIFa	0.722706
1.73	nbf	1hpBM	3	SIFa	0.548121
1.56	nbf	1hpBM	3	SIFa	0.444686
1.89	nbf	1hpBM	3	SIFa	0.636577
2.19	nbf	1hpBM	3	SIFa	0.783902
1.12	nbf	1hpBM	3	SIFa	0.113329
1.6	nbf	1hpBM	3	SIFa	0.470004
1.48	nbf	1hpBM	3	SIFa	0.392042
2.05	nbf	1hpBM	3	SIFa	0.71784
1	nbf	1hpBM	3	SIFa	0
1.24	bf	1hpBM	1	SIFa	0.215111
1.45	bf	1hpBM	1	SIFa	0.371564
1.45	bf	1hpBM	1	SIFa	0.371564
0.92	bf	1hpBM	1	SIFa	-0.0833816
1.58	bf	1hpBM	1	SIFa	0.457425
0.63	bf	1hpBM	1	SIFa	-0.462035
0.84	bf	1hpBM	1	SIFa	-0.174353
1.3	bf	1hpBM	1	SIFa	0.262364
2.21	bf	1hpBM	1	SIFa	0.792993
0.83	bf	1hpBM	1	SIFa	-0.18633
0.93	bf	1hpBM	1	SIFa	-0.0725707
1.29	bf	1hpBM	1	SIFa	0.254642
1.52	nbf	1hpBM	1	SIFa	0.41871
1.28	nbf	1hpBM	1	SIFa	0.24686
0.78	nbf	1hpBM	1	SIFa	-0.248461
1.38	nbf	1hpBM	1	SIFa	0.322083
1.06	nbf	1hpBM	1	SIFa	0.0582689
0.86	nbf	1hpBM	1	SIFa	-0.150823
0.68	nbf	1hpBM	1	SIFa	-0.385662
1.39	nbf	1hpBM	1	SIFa	0.329304
1.36	nbf	1hpBM	1	SIFa	0.307485
1.56	nbf	1hpBM	1	SIFa	0.444686
0.72	nbf	1hpBM	1	SIFa	-0.328504
0.83	bf	1hpBM	2	SIFa	-0.18633
2.47	bf	1hpBM	2	SIFa	0.904218
1.92	bf	1hpBM	2	SIFa	0.652325
1.15	bf	1hpBM	2	SIFa	0.139762
0.93	bf	1hpBM	2	SIFa	-0.0725707
1.37	bf	1hpBM	2	SIFa	0.314811
0.97	bf	1hpBM	2	SIFa	-0.0304592
1.75	bf	1hpBM	2	SIFa	0.559616
2.89	bf	1hpBM	2	SIFa	1.06126
1.46	bf	1hpBM	2	SIFa	0.378436
1.18	bf	1hpBM	2	SIFa	0.165514
1.69	bf	1hpBM	2	SIFa	0.524729
1.92	bf	1hpBM	2	SIFa	0.652325
1.89	bf	1hpBM	2	SIFa	0.636577
1.64	bf	1hpBM	2	SIFa	0.494696
1.31	bf	1hpBM	2	SIFa	0.270027
1.17	bf	1hpBM	2	SIFa	0.157004
1.43	bf	1hpBM	2	SIFa	0.357674
2.01	nbf	1hpBM	2	SIFa	0.698135
1.95	nbf	1hpBM	2	SIFa	0.667829
1.25	nbf	1hpBM	2	SIFa	0.223144
1.44	nbf	1hpBM	2	SIFa	0.364643
1.72	nbf	1hpBM	2	SIFa	0.542324
1.72	nbf	1hpBM	2	SIFa	0.542324
0.85	nbf	1hpBM	2	SIFa	-0.162519
0.76	nbf	1hpBM	2	SIFa	-0.274437
2.1	nbf	1hpBM	2	SIFa	0.741937
1.49	nbf	1hpBM	2	SIFa	0.398776
1.19	nbf	1hpBM	2	SIFa	0.173953
0.69	nbf	1hpBM	2	SIFa	-0.371064
1.3	nbf	1hpBM	2	SIFa	0.262364
1.11	nbf	1hpBM	2	SIFa	0.10436
1.18	nbf	1hpBM	2	SIFa	0.165514
0.62	nbf	1hpBM	2	SIFa	-0.478036
0.96	nbf	1hpBM	2	SIFa	-0.040822
2.39	nbf	1hpBM	2	SIFa	0.871293
2.61	bf+s	24hpBM	2	SIFa	0.95935
0.97	bf+s	24hpBM	2	SIFa	-0.0304592
0.88	bf+s	24hpBM	2	SIFa	-0.127833
1.45	bf+s	24hpBM	2	SIFa	0.371564
0.8	bf+s	24hpBM	2	SIFa	-0.223144
2.43	bf+s	24hpBM	2	SIFa	0.887891
1.97	bf+s	24hpBM	2	SIFa	0.678034
1.13	bf+s	24hpBM	2	SIFa	0.122218
1.51	bf+s	24hpBM	2	SIFa	0.41211
1.02	bf+s	24hpBM	2	SIFa	0.0198026
1.48	bf+s	24hpBM	2	SIFa	0.392042
1.32	bf+s	24hpBM	2	SIFa	0.277632
0.98	bf+s	24hpBM	2	SIFa	-0.0202027
1.08	bf+s	24hpBM	2	SIFa	0.076961
1.39	bf	24hpBM	2	SIFa	0.329304
2.16	bf	24hpBM	2	SIFa	0.770108
2.4	nbf	24hpBM	2	SIFa	0.875469
1.3	nbf	24hpBM	2	SIFa	0.262364
1.4	nbf	24hpBM	2	SIFa	0.336472
0.84	nbf	24hpBM	2	SIFa	-0.174353
2.06	nbf	24hpBM	2	SIFa	0.722706
1.25	nbf	24hpBM	2	SIFa	0.223144
0.74	nbf	24hpBM	2	SIFa	-0.301105
2.34	nbf	24hpBM	2	SIFa	0.850151
1.22	nbf	24hpBM	2	SIFa	0.198851
1.21	nbf	24hpBM	2	SIFa	0.19062
1.15	nbf	24hpBM	2	SIFa	0.139762
0.95	nbf	24hpBM	2	SIFa	-0.0512933
1.49	nbf	24hpBM	2	SIFa	0.398776
1.03	bf+s	24hpBM	1	SIFa	0.0295588
1.84	bf+s	24hpBM	1	SIFa	0.609766
1.38	bf+s	24hpBM	1	SIFa	0.322083
1.7	bf	24hpBM	1	SIFa	0.530628
1.5	bf	24hpBM	1	SIFa	0.405465
1.87	bf	24hpBM	1	SIFa	0.625938
2.01	bf	24hpBM	1	SIFa	0.698135
1.9	bf	24hpBM	1	SIFa	0.641854
2.28	nbf	24hpBM	1	SIFa	0.824175
1.2	nbf	24hpBM	1	SIFa	0.182322
0.91	nbf	24hpBM	1	SIFa	-0.0943107
1.9	nbf	24hpBM	1	SIFa	0.641854
2.67	nbf	24hpBM	1	SIFa	0.982078
1.4	nbf	24hpBM	1	SIFa	0.336472
1.98	nbf	24hpBM	1	SIFa	0.683097
1.75	nbf	24hpBM	1	SIFa	0.559616
1.45	bf+s	24hpBM	3	SIFa	0.371564
2.07	bf+s	24hpBM	3	SIFa	0.727549
1.34	bf+s	24hpBM	3	SIFa	0.29267
1.04	bf+s	24hpBM	3	SIFa	0.0392207
1.08	bf	24hpBM	3	SIFa	0.076961
1.77	bf	24hpBM	3	SIFa	0.57098
2.11	bf	24hpBM	3	SIFa	0.746688
1.25	bf	24hpBM	3	SIFa	0.223144
2.21	bf	24hpBM	3	SIFa	0.792993
1.48	bf	24hpBM	3	SIFa	0.392042
1.75	bf	24hpBM	3	SIFa	0.559616
1.52	bf	24hpBM	3	SIFa	0.41871
1.08	nbf	24hpBM	3	SIFa	0.076961
2.13	nbf	24hpBM	3	SIFa	0.756122
1.75	nbf	24hpBM	3	SIFa	0.559616
2.43	nbf	24hpBM	3	SIFa	0.887891
2.1	nbf	24hpBM	3	SIFa	0.741937
2.23	nbf	24hpBM	3	SIFa	0.802002
2.01	nbf	24hpBM	3	SIFa	0.698135
1.24	nbf	24hpBM	3	SIFa	0.215111
1.5	nbf	24hpBM	3	SIFa	0.405465
1.36	nbf	24hpBM	3	SIFa	0.307485
2.07	nbf	24hpBM	3	SIFa	0.727549
1.03	nbf	24hpBM	3	SIFa	0.0295588
0.92	bf+s	48hpBM	3	SIFa	-0.0833816
0.96	bf+s	48hpBM	3	SIFa	-0.040822
0.93	bf+s	48hpBM	3	SIFa	-0.0725707
1.33	bf+s	48hpBM	3	SIFa	0.285179
1.3	bf+s	48hpBM	3	SIFa	0.262364
1.12	bf+s	48hpBM	3	SIFa	0.113329
1.04	bf+s	48hpBM	3	SIFa	0.0392207
1.08	bf+s	48hpBM	3	SIFa	0.076961
1.39	bf+s	48hpBM	3	SIFa	0.329304
2	bf	48hpBM	3	SIFa	0.693147
1.11	bf	48hpBM	3	SIFa	0.10436
0.52	bf	48hpBM	3	SIFa	-0.653926
0.76	bf	48hpBM	3	SIFa	-0.274437
1.19	bf	48hpBM	3	SIFa	0.173953
0.62	nbf	48hpBM	3	SIFa	-0.478036
0.56	nbf	48hpBM	3	SIFa	-0.579818
2.47	nbf	48hpBM	3	SIFa	0.904218
0.81	nbf	48hpBM	3	SIFa	-0.210721
1.84	nbf	48hpBM	3	SIFa	0.609766
0.93	nbf	48hpBM	3	SIFa	-0.0725707
1.14	nbf	48hpBM	3	SIFa	0.131028
1.82	nbf	48hpBM	3	SIFa	0.598837
1.03	nbf	48hpBM	3	SIFa	0.0295588
1.47	nbf	48hpBM	3	SIFa	0.385262
0.92	nbf	48hpBM	3	SIFa	-0.0833816
1.33	nbf	48hpBM	3	SIFa	0.285179
1.62	nbf	48hpBM	1	SIFa	0.482426
1.84	nbf	48hpBM	1	SIFa	0.609766
0.63	nbf	48hpBM	1	SIFa	-0.462035
0.87	nbf	48hpBM	1	SIFa	-0.139262
1.29	nbf	48hpBM	1	SIFa	0.254642
1.25	nbf	48hpBM	1	SIFa	0.223144
1.1	bf	48hpBM	1	SIFa	0.0953102
0.94	bf	48hpBM	1	SIFa	-0.0618754
1.59	bf	48hpBM	1	SIFa	0.463734
1.55	bf	48hpBM	1	SIFa	0.438255
0.65	bf	48hpBM	1	SIFa	-0.430783
0.46	bf	48hpBM	1	SIFa	-0.776529
1.97	nbf	48hpBM	2	SIFa	0.678034
0.69	nbf	48hpBM	2	SIFa	-0.371064
0.43	nbf	48hpBM	2	SIFa	-0.84397
1.24	nbf	48hpBM	2	SIFa	0.215111
1.21	nbf	48hpBM	2	SIFa	0.19062
0.95	nbf	48hpBM	2	SIFa	-0.0512933
0.71	nbf	48hpBM	2	SIFa	-0.34249
1.12	nbf	48hpBM	2	SIFa	0.113329
0.98	nbf	48hpBM	2	SIFa	-0.0202027
1.53	nbf	48hpBM	2	SIFa	0.425268
1	nbf	48hpBM	2	SIFa	0
1.56	nbf	48hpBM	2	SIFa	0.444686
0.51	bf	48hpBM	2	SIFa	-0.673345
1.06	bf	48hpBM	2	SIFa	0.0582689
1.37	bf	48hpBM	2	SIFa	0.314811
1.13	bf	48hpBM	2	SIFa	0.122218
1	bf	48hpBM	2	SIFa	0
1.5	bf	48hpBM	2	SIFa	0.405465
1.88	bf	48hpBM	2	SIFa	0.631272
2.04	bf	48hpBM	2	SIFa	0.71295
1.72	bf+s	48hpBM	2	SIFa	0.542324
1.4	bf+s	48hpBM	2	SIFa	0.336472
1.46	bf+s	48hpBM	2	SIFa	0.378436
0.47	bf+s	48hpBM	2	SIFa	-0.755023
1.28	bf+s	48hpBM	2	SIFa	0.24686
0.91	nbf	48hpBM	4	SIFa	-0.0943107
0.82	nbf	48hpBM	4	SIFa	-0.198451
0.95	nbf	48hpBM	4	SIFa	-0.0512933
0.86	nbf	48hpBM	4	SIFa	-0.150823
1.05	nbf	48hpBM	4	SIFa	0.0487902
1.65	nbf	48hpBM	4	SIFa	0.500775
1.05	nbf	48hpBM	4	SIFa	0.0487902
2.13	nbf	48hpBM	4	SIFa	0.756122
1.42	nbf	48hpBM	4	SIFa	0.350657
1.74	nbf	48hpBM	4	SIFa	0.553885
2.12	nbf	48hpBM	4	SIFa	0.751416
1.95	nbf	48hpBM	4	SIFa	0.667829
1.24	nbf	48hpBM	4	SIFa	0.215111
1.37	nbf	48hpBM	4	SIFa	0.314811
1	bf	48hpBM	4	SIFa	0
0.83	bf	48hpBM	4	SIFa	-0.18633
3.8	bf	48hpBM	4	SIFa	1.335
1.62	bf	48hpBM	4	SIFa	0.482426
1.14	bf	48hpBM	4	SIFa	0.131028
2.37	bf	48hpBM	4	SIFa	0.86289
0.81	bf	48hpBM	4	SIFa	-0.210721
3.1	bf	48hpBM	4	SIFa	1.1314
1.75	bf+s	48hpBM	4	SIFa	0.559616
0.88	bf+s	48hpBM	4	SIFa	-0.127833
1.14	bf+s	48hpBM	4	SIFa	0.131028
1.29	bf+s	48hpBM	4	SIFa	0.254642
1.21	bf+s	72hpBM	4	SIFa	0.19062
1.3	bf+s	72hpBM	4	SIFa	0.262364
1.39	bf+s	72hpBM	4	SIFa	0.329304
1.57	bf+s	72hpBM	4	SIFa	0.451076
1.98	bf+s	72hpBM	4	SIFa	0.683097
1.3	nbf	72hpBM	4	SIFa	0.262364
1.19	nbf	72hpBM	4	SIFa	0.173953
0.67	nbf	72hpBM	4	SIFa	-0.400478
2.98	nbf	72hpBM	4	SIFa	1.09192
1.88	bf+s	72hpBM	2	SIFa	0.631272
2.19	bf+s	72hpBM	2	SIFa	0.783902
0.9	bf+s	72hpBM	2	SIFa	-0.105361
1.66	bf+s	72hpBM	2	SIFa	0.506818
1.39	bf+s	72hpBM	2	SIFa	0.329304
1.33	bf+s	72hpBM	2	SIFa	0.285179
1.71	bf+s	72hpBM	2	SIFa	0.536493
1.24	bf+s	72hpBM	2	SIFa	0.215111
0.96	bf+s	72hpBM	2	SIFa	-0.040822
1.69	bf+s	72hpBM	2	SIFa	0.524729
1.63	bf+s	72hpBM	2	SIFa	0.48858
1.47	bf+s	72hpBM	2	SIFa	0.385262
1.17	bf+s	72hpBM	2	SIFa	0.157004
2.22	bf+s	72hpBM	2	SIFa	0.797507
3.28	bf+s	72hpBM	2	SIFa	1.18784
2.53	bf+s	72hpBM	2	SIFa	0.928219
2.29	bf+s	72hpBM	2	SIFa	0.828552
2.19	bf+s	72hpBM	2	SIFa	0.783902
1.19	nbf	72hpBM	2	SIFa	0.173953
2.37	nbf	72hpBM	2	SIFa	0.86289
2.18	nbf	72hpBM	2	SIFa	0.779325
0.84	nbf	72hpBM	2	SIFa	-0.174353
1.77	nbf	72hpBM	2	SIFa	0.57098
1.11	nbf	72hpBM	2	SIFa	0.10436
1.34	nbf	72hpBM	2	SIFa	0.29267
1.42	nbf	72hpBM	2	SIFa	0.350657
0.95	nbf	72hpBM	2	SIFa	-0.0512933
2.31	nbf	72hpBM	2	SIFa	0.837248
2.04	nbf	72hpBM	2	SIFa	0.71295
1.5	nbf	72hpBM	2	SIFa	0.405465
0.9	nbf	72hpBM	2	SIFa	-0.105361
1.48	nbf	72hpBM	2	SIFa	0.392042
1.97	nbf	72hpBM	2	SIFa	0.678034
1.86	nbf	72hpBM	2	SIFa	0.620576
1.54	nbf	72hpBM	2	SIFa	0.431782
0.84	nbf	72hpBM	2	SIFa	-0.174353
2.39	nbf	72hpBM	2	SIFa	0.871293
1.27	nbf	72hpBM	2	SIFa	0.239017
0.68	bf+s	72hpBM	1	SIFa	-0.385662
1.07	bf+s	72hpBM	1	SIFa	0.0676586
1.68	bf+s	72hpBM	1	SIFa	0.518794
1.9	bf+s	72hpBM	1	SIFa	0.641854
2.17	bf+s	72hpBM	1	SIFa	0.774727
2.1	bf+s	72hpBM	1	SIFa	0.741937
1.04	bf+s	72hpBM	1	SIFa	0.0392207
1.2	bf+s	72hpBM	1	SIFa	0.182322
0.82	bf+s	72hpBM	1	SIFa	-0.198451
0.97	bf+s	72hpBM	1	SIFa	-0.0304592
1.74	bf+s	72hpBM	1	SIFa	0.553885
1.41	bf+s	72hpBM	1	SIFa	0.34359
4.27	nbf	72hpBM	1	SIFa	1.45161
0.7	nbf	72hpBM	1	SIFa	-0.356675
0.99	nbf	72hpBM	1	SIFa	-0.0100503
0.91	nbf	72hpBM	1	SIFa	-0.0943107
0.91	nbf	72hpBM	1	SIFa	-0.0943107
0.7	nbf	72hpBM	1	SIFa	-0.356675
1.68	nbf	72hpBM	1	SIFa	0.518794
2.03	nbf	72hpBM	1	SIFa	0.708036
2.92	nbf	72hpBM	1	SIFa	1.07158
2.43	nbf	72hpBM	1	SIFa	0.887891
0.99	nbf	72hpBM	1	SIFa	-0.0100503
1.05	bf+s	72hpBM	3	SIFa	0.0487902
1.33	bf+s	72hpBM	3	SIFa	0.285179
0.83	bf+s	72hpBM	3	SIFa	-0.18633
1.6	bf+s	72hpBM	3	SIFa	0.470004
1.55	bf+s	72hpBM	3	SIFa	0.438255
1.79	bf+s	72hpBM	3	SIFa	0.582216
2.39	bf+s	72hpBM	3	SIFa	0.871293
1.38	bf+s	72hpBM	3	SIFa	0.322083
1.58	bf+s	72hpBM	3	SIFa	0.457425
1.07	bf+s	72hpBM	3	SIFa	0.0676586
1.05	bf+s	72hpBM	3	SIFa	0.0487902
1.39	bf+s	72hpBM	3	SIFa	0.329304
0.88	bf+s	72hpBM	3	SIFa	-0.127833
0.61	bf+s	72hpBM	3	SIFa	-0.494296
0.76	bf+s	72hpBM	3	SIFa	-0.274437
1.67	nbf	72hpBM	3	SIFa	0.512824
1.86	nbf	72hpBM	3	SIFa	0.620576
1.06	nbf	72hpBM	3	SIFa	0.0582689
0.77	nbf	72hpBM	3	SIFa	-0.261365
1.15	nbf	72hpBM	3	SIFa	0.139762
3.23	nbf	72hpBM	3	SIFa	1.17248
2.24	nbf	72hpBM	3	SIFa	0.806476
1.35	nbf	72hpBM	3	SIFa	0.300105
1	nbf	72hpBM	3	SIFa	0
2.16	nbf	72hpBM	3	SIFa	0.770108
1.1	nbf	72hpBM	3	SIFa	0.0953102
2.08	nbf	72hpBM	3	SIFa	0.732368
1.98	nbf	72hpBM	3	SIFa	0.683097
1.67	nbf	120hpBM	3	sNPF-2	0.512824
1.23	nbf	120hpBM	3	sNPF-2	0.207014
1	nbf	120hpBM	3	sNPF-2	0
1.94	nbf	120hpBM	3	sNPF-2	0.662688
1.71	nbf	120hpBM	3	sNPF-2	0.536493
1.36	nbf	120hpBM	3	sNPF-2	0.307485
1.05	nbf	120hpBM	3	sNPF-2	0.0487902
1.33	nbf	120hpBM	3	sNPF-2	0.285179
0.92	nbf	120hpBM	3	sNPF-2	-0.0833816
1.57	nbf	120hpBM	3	sNPF-2	0.451076
1.31	bf+s	120hpBM	3	sNPF-2	0.270027
0.88	bf+s	120hpBM	3	sNPF-2	-0.127833
1.05	bf+s	120hpBM	3	sNPF-2	0.0487902
1.25	bf+s	120hpBM	3	sNPF-2	0.223144
1.24	bf+s	120hpBM	3	sNPF-2	0.215111
0.99	bf+s	120hpBM	3	sNPF-2	-0.0100503
1.4	bf+s	120hpBM	3	sNPF-2	0.336472
1.03	bf+s	120hpBM	3	sNPF-2	0.0295588
1.34	bf+s	120hpBM	3	sNPF-2	0.29267
1.16	bf+s	120hpBM	3	sNPF-2	0.14842
1.71	bf+s	120hpBM	3	sNPF-2	0.536493
1.44	bf+s	120hpBM	3	sNPF-2	0.364643
1.35	bf+s	120hpBM	3	sNPF-2	0.300105
0.59	bf+s	120hpBM	2	sNPF-2	-0.527633
1.03	bf+s	120hpBM	2	sNPF-2	0.0295588
1.02	bf+s	120hpBM	2	sNPF-2	0.0198026
0.94	bf+s	120hpBM	2	sNPF-2	-0.0618754
1.04	bf+s	120hpBM	2	sNPF-2	0.0392207
0.83	bf+s	120hpBM	2	sNPF-2	-0.18633
1.44	nbf	120hpBM	2	sNPF-2	0.364643
0.97	nbf	120hpBM	2	sNPF-2	-0.0304592
0.95	nbf	120hpBM	2	sNPF-2	-0.0512933
1.3	nbf	120hpBM	2	sNPF-2	0.262364
0.95	nbf	120hpBM	2	sNPF-2	-0.0512933
0.7	nbf	120hpBM	2	sNPF-2	-0.356675
1.31	nbf	120hpBM	2	sNPF-2	0.270027
1.22	nbf	120hpBM	4	sNPF-2	0.198851
1.53	nbf	120hpBM	4	sNPF-2	0.425268
1.44	nbf	120hpBM	4	sNPF-2	0.364643
1.19	nbf	120hpBM	4	sNPF-2	0.173953
1.31	nbf	120hpBM	4	sNPF-2	0.270027
1.4	nbf	120hpBM	4	sNPF-2	0.336472
1.48	nbf	120hpBM	4	sNPF-2	0.392042
1.56	bf+s	120hpBM	4	sNPF-2	0.444686
1.18	bf+s	120hpBM	4	sNPF-2	0.165514
1.49	bf+s	120hpBM	4	sNPF-2	0.398776
1.91	bf+s	120hpBM	4	sNPF-2	0.647103
1.41	bf+s	120hpBM	4	sNPF-2	0.34359
1.38	bf+s	120hpBM	4	sNPF-2	0.322083
1.64	bf+s	120hpBM	4	sNPF-2	0.494696
1.04	nbf	120hpBM	1	sNPF-2	0.0392207
0.81	nbf	120hpBM	1	sNPF-2	-0.210721
0.92	nbf	120hpBM	1	sNPF-2	-0.0833816
1.39	nbf	120hpBM	1	sNPF-2	0.329304
1.35	nbf	120hpBM	1	sNPF-2	0.300105
1.54	nbf	120hpBM	1	sNPF-2	0.431782
1.45	nbf	120hpBM	1	sNPF-2	0.371564
1.69	nbf	120hpBM	1	sNPF-2	0.524729
1.51	bf+s	120hpBM	1	sNPF-2	0.41211
1.48	bf+s	120hpBM	1	sNPF-2	0.392042
1.96	bf+s	120hpBM	1	sNPF-2	0.672944
1.81	bf	1hpBM	3	sNPF-2	0.593327
1.14	bf	1hpBM	3	sNPF-2	0.131028
1.39	bf	1hpBM	3	sNPF-2	0.329304
1.16	bf	1hpBM	3	sNPF-2	0.14842
1.34	bf	1hpBM	3	sNPF-2	0.29267
1.47	bf	1hpBM	3	sNPF-2	0.385262
1.48	bf	1hpBM	3	sNPF-2	0.392042
1.62	bf	1hpBM	3	sNPF-2	0.482426
1.63	bf	1hpBM	3	sNPF-2	0.48858
1.45	bf	1hpBM	3	sNPF-2	0.371564
1.17	bf	1hpBM	3	sNPF-2	0.157004
1.13	bf	1hpBM	3	sNPF-2	0.122218
1.8	bf	1hpBM	3	sNPF-2	0.587787
1.77	bf	1hpBM	3	sNPF-2	0.57098
1.52	bf	1hpBM	3	sNPF-2	0.41871
1.13	bf	1hpBM	3	sNPF-2	0.122218
1.26	bf	1hpBM	3	sNPF-2	0.231112
0.97	bf	1hpBM	3	sNPF-2	-0.0304592
1.34	bf	1hpBM	3	sNPF-2	0.29267
1.29	nbf	1hpBM	3	sNPF-2	0.254642
1.37	nbf	1hpBM	3	sNPF-2	0.314811
1.19	nbf	1hpBM	3	sNPF-2	0.173953
2.12	nbf	1hpBM	3	sNPF-2	0.751416
1.65	nbf	1hpBM	3	sNPF-2	0.500775
2.47	nbf	1hpBM	3	sNPF-2	0.904218
1.63	nbf	1hpBM	3	sNPF-2	0.48858
1.88	nbf	1hpBM	3	sNPF-2	0.631272
1.94	nbf	1hpBM	3	sNPF-2	0.662688
1.58	nbf	1hpBM	3	sNPF-2	0.457425
1.18	nbf	1hpBM	3	sNPF-2	0.165514
1.52	nbf	1hpBM	3	sNPF-2	0.41871
1.25	nbf	1hpBM	3	sNPF-2	0.223144
1.37	nbf	1hpBM	3	sNPF-2	0.314811
1.91	nbf	1hpBM	3	sNPF-2	0.647103
1.37	nbf	1hpBM	3	sNPF-2	0.314811
1.92	nbf	1hpBM	3	sNPF-2	0.652325
1.55	nbf	1hpBM	3	sNPF-2	0.438255
1.5	nbf	1hpBM	3	sNPF-2	0.405465
2.25	nbf	1hpBM	3	sNPF-2	0.81093
1.13	nbf	1hpBM	3	sNPF-2	0.122218
1.18	bf	1hpBM	1	sNPF-2	0.165514
1.38	bf	1hpBM	1	sNPF-2	0.322083
1.08	bf	1hpBM	1	sNPF-2	0.076961
1.28	bf	1hpBM	1	sNPF-2	0.24686
1.22	bf	1hpBM	1	sNPF-2	0.198851
1.05	bf	1hpBM	1	sNPF-2	0.0487902
0.97	bf	1hpBM	1	sNPF-2	-0.0304592
1.76	bf	1hpBM	1	sNPF-2	0.565314
1.48	bf	1hpBM	1	sNPF-2	0.392042
1.13	bf	1hpBM	1	sNPF-2	0.122218
1	bf	1hpBM	1	sNPF-2	0
1.58	bf	1hpBM	1	sNPF-2	0.457425
1.22	nbf	1hpBM	1	sNPF-2	0.198851
1.4	nbf	1hpBM	1	sNPF-2	0.336472
1.28	nbf	1hpBM	1	sNPF-2	0.24686
1.48	nbf	1hpBM	1	sNPF-2	0.392042
1.12	nbf	1hpBM	1	sNPF-2	0.113329
0.99	nbf	1hpBM	1	sNPF-2	-0.0100503
1.01	nbf	1hpBM	1	sNPF-2	0.00995033
0.88	nbf	1hpBM	1	sNPF-2	-0.127833
1.34	nbf	1hpBM	1	sNPF-2	0.29267
0.74	nbf	1hpBM	1	sNPF-2	-0.301105
1.16	nbf	1hpBM	1	sNPF-2	0.14842
1.02	bf	1hpBM	2	sNPF-2	0.0198026
2.04	bf	1hpBM	2	sNPF-2	0.71295
1.68	bf	1hpBM	2	sNPF-2	0.518794
1.08	bf	1hpBM	2	sNPF-2	0.076961
0.97	bf	1hpBM	2	sNPF-2	-0.0304592
1.04	bf	1hpBM	2	sNPF-2	0.0392207
1.23	bf	1hpBM	2	sNPF-2	0.207014
1.03	bf	1hpBM	2	sNPF-2	0.0295588
1.69	bf	1hpBM	2	sNPF-2	0.524729
1.46	bf	1hpBM	2	sNPF-2	0.378436
1.05	bf	1hpBM	2	sNPF-2	0.0487902
0.98	bf	1hpBM	2	sNPF-2	-0.0202027
1.41	bf	1hpBM	2	sNPF-2	0.34359
1.44	bf	1hpBM	2	sNPF-2	0.364643
1.24	bf	1hpBM	2	sNPF-2	0.215111
1.22	bf	1hpBM	2	sNPF-2	0.198851
1.05	bf	1hpBM	2	sNPF-2	0.0487902
0.81	bf	1hpBM	2	sNPF-2	-0.210721
1.54	nbf	1hpBM	2	sNPF-2	0.431782
1.13	nbf	1hpBM	2	sNPF-2	0.122218
1.3	nbf	1hpBM	2	sNPF-2	0.262364
1.35	nbf	1hpBM	2	sNPF-2	0.300105
1.1	nbf	1hpBM	2	sNPF-2	0.0953102
1.12	nbf	1hpBM	2	sNPF-2	0.113329
0.99	nbf	1hpBM	2	sNPF-2	-0.0100503
1	nbf	1hpBM	2	sNPF-2	0
1.51	nbf	1hpBM	2	sNPF-2	0.41211
1.48	nbf	1hpBM	2	sNPF-2	0.392042
0.94	nbf	1hpBM	2	sNPF-2	-0.0618754
0.99	nbf	1hpBM	2	sNPF-2	-0.0100503
1.49	nbf	1hpBM	2	sNPF-2	0.398776
1.06	nbf	1hpBM	2	sNPF-2	0.0582689
1.34	nbf	1hpBM	2	sNPF-2	0.29267
0.87	nbf	1hpBM	2	sNPF-2	-0.139262
0.94	nbf	1hpBM	2	sNPF-2	-0.0618754
1.16	nbf	1hpBM	2	sNPF-2	0.14842
0.97	bf+s	24hpBM	2	sNPF-2	-0.0304592
1.1	bf+s	24hpBM	2	sNPF-2	0.0953102
1.25	bf+s	24hpBM	2	sNPF-2	0.223144
1	bf+s	24hpBM	2	sNPF-2	0
1.05	bf+s	24hpBM	2	sNPF-2	0.0487902
1.61	bf+s	24hpBM	2	sNPF-2	0.476234
1.1	bf+s	24hpBM	2	sNPF-2	0.0953102
0.98	bf+s	24hpBM	2	sNPF-2	-0.0202027
1.21	bf+s	24hpBM	2	sNPF-2	0.19062
1	bf+s	24hpBM	2	sNPF-2	0
1.02	bf+s	24hpBM	2	sNPF-2	0.0198026
1.19	bf+s	24hpBM	2	sNPF-2	0.173953
0.61	bf+s	24hpBM	2	sNPF-2	-0.494296
1.29	bf+s	24hpBM	2	sNPF-2	0.254642
1.52	bf	24hpBM	2	sNPF-2	0.41871
0.89	bf	24hpBM	2	sNPF-2	-0.116534
1.58	nbf	24hpBM	2	sNPF-2	0.457425
1.5	nbf	24hpBM	2	sNPF-2	0.405465
1.45	nbf	24hpBM	2	sNPF-2	0.371564
1.15	nbf	24hpBM	2	sNPF-2	0.139762
1.49	nbf	24hpBM	2	sNPF-2	0.398776
1.18	nbf	24hpBM	2	sNPF-2	0.165514
1.38	nbf	24hpBM	2	sNPF-2	0.322083
1.39	nbf	24hpBM	2	sNPF-2	0.329304
1.84	nbf	24hpBM	2	sNPF-2	0.609766
1.24	nbf	24hpBM	2	sNPF-2	0.215111
1.64	nbf	24hpBM	2	sNPF-2	0.494696
1.15	nbf	24hpBM	2	sNPF-2	0.139762
1.06	nbf	24hpBM	2	sNPF-2	0.0582689
1.04	bf+s	24hpBM	1	sNPF-2	0.0392207
1.02	bf+s	24hpBM	1	sNPF-2	0.0198026
0.74	bf+s	24hpBM	1	sNPF-2	-0.301105
1	bf	24hpBM	1	sNPF-2	0
1.78	bf	24hpBM	1	sNPF-2	0.576613
1.3	bf	24hpBM	1	sNPF-2	0.262364
1.24	bf	24hpBM	1	sNPF-2	0.215111
1.07	bf	24hpBM	1	sNPF-2	0.0676586
1.38	nbf	24hpBM	1	sNPF-2	0.322083
1.19	nbf	24hpBM	1	sNPF-2	0.173953
1	nbf	24hpBM	1	sNPF-2	0
1.42	nbf	24hpBM	1	sNPF-2	0.350657
1.48	nbf	24hpBM	1	sNPF-2	0.392042
1.28	nbf	24hpBM	1	sNPF-2	0.24686
0.95	nbf	24hpBM	1	sNPF-2	-0.0512933
1.47	nbf	24hpBM	1	sNPF-2	0.385262
1.34	bf+s	24hpBM	3	sNPF-2	0.29267
1.55	bf+s	24hpBM	3	sNPF-2	0.438255
1.28	bf+s	24hpBM	3	sNPF-2	0.24686
1.23	bf+s	24hpBM	3	sNPF-2	0.207014
0.8	bf	24hpBM	3	sNPF-2	-0.223144
1.25	bf	24hpBM	3	sNPF-2	0.223144
1.36	bf	24hpBM	3	sNPF-2	0.307485
1.72	bf	24hpBM	3	sNPF-2	0.542324
1.3	bf	24hpBM	3	sNPF-2	0.262364
1.36	bf	24hpBM	3	sNPF-2	0.307485
1.61	bf	24hpBM	3	sNPF-2	0.476234
1.43	bf	24hpBM	3	sNPF-2	0.357674
1.53	nbf	24hpBM	3	sNPF-2	0.425268
1.32	nbf	24hpBM	3	sNPF-2	0.277632
1.69	nbf	24hpBM	3	sNPF-2	0.524729
1.65	nbf	24hpBM	3	sNPF-2	0.500775
1.45	nbf	24hpBM	3	sNPF-2	0.371564
0.98	nbf	24hpBM	3	sNPF-2	-0.0202027
1.6	nbf	24hpBM	3	sNPF-2	0.470004
1.37	nbf	24hpBM	3	sNPF-2	0.314811
1.24	nbf	24hpBM	3	sNPF-2	0.215111
1.45	nbf	24hpBM	3	sNPF-2	0.371564
1.56	nbf	24hpBM	3	sNPF-2	0.444686
1.27	nbf	24hpBM	3	sNPF-2	0.239017
0.67	bf+s	48hpBM	3	sNPF-2	-0.400478
0.67	bf+s	48hpBM	3	sNPF-2	-0.400478
1	bf+s	48hpBM	3	sNPF-2	0
0.45	bf+s	48hpBM	3	sNPF-2	-0.798508
0.69	bf+s	48hpBM	3	sNPF-2	-0.371064
0.56	bf+s	48hpBM	3	sNPF-2	-0.579818
0.75	bf+s	48hpBM	3	sNPF-2	-0.287682
0.83	bf+s	48hpBM	3	sNPF-2	-0.18633
0.82	bf+s	48hpBM	3	sNPF-2	-0.198451
0.81	bf	48hpBM	3	sNPF-2	-0.210721
0.71	bf	48hpBM	3	sNPF-2	-0.34249
0.6	bf	48hpBM	3	sNPF-2	-0.510826
0.83	bf	48hpBM	3	sNPF-2	-0.18633
0.86	bf	48hpBM	3	sNPF-2	-0.150823
0.85	nbf	48hpBM	3	sNPF-2	-0.162519
0.98	nbf	48hpBM	3	sNPF-2	-0.0202027
0.99	nbf	48hpBM	3	sNPF-2	-0.0100503
1.03	nbf	48hpBM	3	sNPF-2	0.0295588
1.24	nbf	48hpBM	3	sNPF-2	0.215111
1.02	nbf	48hpBM	3	sNPF-2	0.0198026
1.19	nbf	48hpBM	3	sNPF-2	0.173953
1.25	nbf	48hpBM	3	sNPF-2	0.223144
1.04	nbf	48hpBM	3	sNPF-2	0.0392207
0.92	nbf	48hpBM	3	sNPF-2	-0.0833816
1.06	nbf	48hpBM	3	sNPF-2	0.0582689
1.22	nbf	48hpBM	3	sNPF-2	0.198851
1.69	nbf	48hpBM	1	sNPF-2	0.524729
1.55	nbf	48hpBM	1	sNPF-2	0.438255
0.82	nbf	48hpBM	1	sNPF-2	-0.198451
0.81	nbf	48hpBM	1	sNPF-2	-0.210721
1.18	nbf	48hpBM	1	sNPF-2	0.165514
1.07	nbf	48hpBM	1	sNPF-2	0.0676586
1.14	bf	48hpBM	1	sNPF-2	0.131028
1.11	bf	48hpBM	1	sNPF-2	0.10436
0.99	bf	48hpBM	1	sNPF-2	-0.0100503
0.83	bf	48hpBM	1	sNPF-2	-0.18633
0.79	bf	48hpBM	1	sNPF-2	-0.235722
0.74	bf	48hpBM	1	sNPF-2	-0.301105
1.28	nbf	48hpBM	2	sNPF-2	0.24686
1.33	nbf	48hpBM	2	sNPF-2	0.285179
0.9	nbf	48hpBM	2	sNPF-2	-0.105361
1.57	nbf	48hpBM	2	sNPF-2	0.451076
1.01	nbf	48hpBM	2	sNPF-2	0.00995033
0.95	nbf	48hpBM	2	sNPF-2	-0.0512933
0.95	nbf	48hpBM	2	sNPF-2	-0.0512933
1.53	nbf	48hpBM	2	sNPF-2	0.425268
1.06	nbf	48hpBM	2	sNPF-2	0.0582689
1.36	nbf	48hpBM	2	sNPF-2	0.307485
1.1	nbf	48hpBM	2	sNPF-2	0.0953102
1.04	nbf	48hpBM	2	sNPF-2	0.0392207
1	bf	48hpBM	2	sNPF-2	0
1.01	bf	48hpBM	2	sNPF-2	0.00995033
1.19	bf	48hpBM	2	sNPF-2	0.173953
0.89	bf	48hpBM	2	sNPF-2	-0.116534
0.91	bf	48hpBM	2	sNPF-2	-0.0943107
0.84	bf	48hpBM	2	sNPF-2	-0.174353
1.02	bf	48hpBM	2	sNPF-2	0.0198026
1.48	bf	48hpBM	2	sNPF-2	0.392042
0.96	bf+s	48hpBM	2	sNPF-2	-0.040822
1.16	bf+s	48hpBM	2	sNPF-2	0.14842
0.98	bf+s	48hpBM	2	sNPF-2	-0.0202027
0.92	bf+s	48hpBM	2	sNPF-2	-0.0833816
1.25	bf+s	48hpBM	2	sNPF-2	0.223144
1.04	nbf	48hpBM	4	sNPF-2	0.0392207
1.23	nbf	48hpBM	4	sNPF-2	0.207014
1.85	nbf	48hpBM	4	sNPF-2	0.615186
0.73	nbf	48hpBM	4	sNPF-2	-0.314711
1.65	nbf	48hpBM	4	sNPF-2	0.500775
1.39	nbf	48hpBM	4	sNPF-2	0.329304
1.51	nbf	48hpBM	4	sNPF-2	0.41211
1.64	nbf	48hpBM	4	sNPF-2	0.494696
1.12	nbf	48hpBM	4	sNPF-2	0.113329
1.09	nbf	48hpBM	4	sNPF-2	0.0861777
1.86	nbf	48hpBM	4	sNPF-2	0.620576
1.77	nbf	48hpBM	4	sNPF-2	0.57098
2.25	nbf	48hpBM	4	sNPF-2	0.81093
1.53	nbf	48hpBM	4	sNPF-2	0.425268
0.97	bf	48hpBM	4	sNPF-2	-0.0304592
1.37	bf	48hpBM	4	sNPF-2	0.314811
1.46	bf	48hpBM	4	sNPF-2	0.378436
1.3	bf	48hpBM	4	sNPF-2	0.262364
1.2	bf	48hpBM	4	sNPF-2	0.182322
1.31	bf	48hpBM	4	sNPF-2	0.270027
1.13	bf	48hpBM	4	sNPF-2	0.122218
1.09	bf	48hpBM	4	sNPF-2	0.0861777
1.18	bf+s	48hpBM	4	sNPF-2	0.165514
0.99	bf+s	48hpBM	4	sNPF-2	-0.0100503
1.38	bf+s	48hpBM	4	sNPF-2	0.322083
1.33	bf+s	48hpBM	4	sNPF-2	0.285179
0.93	bf+s	72hpBM	4	sNPF-2	-0.0725707
1.3	bf+s	72hpBM	4	sNPF-2	0.262364
0.85	bf+s	72hpBM	4	sNPF-2	-0.162519
0.96	bf+s	72hpBM	4	sNPF-2	-0.040822
0.93	bf+s	72hpBM	4	sNPF-2	-0.0725707
0.8	nbf	72hpBM	4	sNPF-2	-0.223144
0.91	nbf	72hpBM	4	sNPF-2	-0.0943107
0.98	nbf	72hpBM	4	sNPF-2	-0.0202027
1.04	nbf	72hpBM	4	sNPF-2	0.0392207
1.31	bf+s	72hpBM	2	sNPF-2	0.270027
1.94	bf+s	72hpBM	2	sNPF-2	0.662688
1.54	bf+s	72hpBM	2	sNPF-2	0.431782
1.8	bf+s	72hpBM	2	sNPF-2	0.587787
1.31	bf+s	72hpBM	2	sNPF-2	0.270027
1.21	bf+s	72hpBM	2	sNPF-2	0.19062
1.52	bf+s	72hpBM	2	sNPF-2	0.41871
1.14	bf+s	72hpBM	2	sNPF-2	0.131028
1.51	bf+s	72hpBM	2	sNPF-2	0.41211
1.42	bf+s	72hpBM	2	sNPF-2	0.350657
1.28	bf+s	72hpBM	2	sNPF-2	0.24686
1.09	bf+s	72hpBM	2	sNPF-2	0.0861777
1.23	bf+s	72hpBM	2	sNPF-2	0.207014
1.22	bf+s	72hpBM	2	sNPF-2	0.198851
1.18	bf+s	72hpBM	2	sNPF-2	0.165514
1.32	bf+s	72hpBM	2	sNPF-2	0.277632
1.42	bf+s	72hpBM	2	sNPF-2	0.350657
1.51	bf+s	72hpBM	2	sNPF-2	0.41211
1.49	nbf	72hpBM	2	sNPF-2	0.398776
1.59	nbf	72hpBM	2	sNPF-2	0.463734
1.31	nbf	72hpBM	2	sNPF-2	0.270027
1.28	nbf	72hpBM	2	sNPF-2	0.24686
1.7	nbf	72hpBM	2	sNPF-2	0.530628
1.86	nbf	72hpBM	2	sNPF-2	0.620576
1.35	nbf	72hpBM	2	sNPF-2	0.300105
1.16	nbf	72hpBM	2	sNPF-2	0.14842
1.28	nbf	72hpBM	2	sNPF-2	0.24686
1.72	nbf	72hpBM	2	sNPF-2	0.542324
1.7	nbf	72hpBM	2	sNPF-2	0.530628
1.43	nbf	72hpBM	2	sNPF-2	0.357674
0.92	nbf	72hpBM	2	sNPF-2	-0.0833816
1.27	nbf	72hpBM	2	sNPF-2	0.239017
1.23	nbf	72hpBM	2	sNPF-2	0.207014
1.35	nbf	72hpBM	2	sNPF-2	0.300105
1.53	nbf	72hpBM	2	sNPF-2	0.425268
1.14	nbf	72hpBM	2	sNPF-2	0.131028
1.01	nbf	72hpBM	2	sNPF-2	0.00995033
1.16	nbf	72hpBM	2	sNPF-2	0.14842
1.85	bf+s	72hpBM	1	sNPF-2	0.615186
1.19	bf+s	72hpBM	1	sNPF-2	0.173953
1.26	bf+s	72hpBM	1	sNPF-2	0.231112
1.37	bf+s	72hpBM	1	sNPF-2	0.314811
2.14	bf+s	72hpBM	1	sNPF-2	0.760806
1.69	bf+s	72hpBM	1	sNPF-2	0.524729
1.43	bf+s	72hpBM	1	sNPF-2	0.357674
1.83	bf+s	72hpBM	1	sNPF-2	0.604316
1.25	bf+s	72hpBM	1	sNPF-2	0.223144
1.48	bf+s	72hpBM	1	sNPF-2	0.392042
1.93	bf+s	72hpBM	1	sNPF-2	0.65752
2.58	bf+s	72hpBM	1	sNPF-2	0.947789
1.6	nbf	72hpBM	1	sNPF-2	0.470004
1.72	nbf	72hpBM	1	sNPF-2	0.542324
1.47	nbf	72hpBM	1	sNPF-2	0.385262
1.88	nbf	72hpBM	1	sNPF-2	0.631272
2.41	nbf	72hpBM	1	sNPF-2	0.879627
1.72	nbf	72hpBM	1	sNPF-2	0.542324
1.82	nbf	72hpBM	1	sNPF-2	0.598837
1.36	nbf	72hpBM	1	sNPF-2	0.307485
2.17	nbf	72hpBM	1	sNPF-2	0.774727
1.75	nbf	72hpBM	1	sNPF-2	0.559616
1.24	nbf	72hpBM	1	sNPF-2	0.215111
0.82	bf+s	72hpBM	3	sNPF-2	-0.198451
0.87	bf+s	72hpBM	3	sNPF-2	-0.139262
1.46	bf+s	72hpBM	3	sNPF-2	0.378436
1.32	bf+s	72hpBM	3	sNPF-2	0.277632
1.21	bf+s	72hpBM	3	sNPF-2	0.19062
1.81	bf+s	72hpBM	3	sNPF-2	0.593327
1.39	bf+s	72hpBM	3	sNPF-2	0.329304
1.18	bf+s	72hpBM	3	sNPF-2	0.165514
1	bf+s	72hpBM	3	sNPF-2	0
0.91	bf+s	72hpBM	3	sNPF-2	-0.0943107
1.11	bf+s	72hpBM	3	sNPF-2	0.10436
1.58	bf+s	72hpBM	3	sNPF-2	0.457425
1.27	bf+s	72hpBM	3	sNPF-2	0.239017
1.29	bf+s	72hpBM	3	sNPF-2	0.254642
1.13	bf+s	72hpBM	3	sNPF-2	0.122218
1.85	nbf	72hpBM	3	sNPF-2	0.615186
1.64	nbf	72hpBM	3	sNPF-2	0.494696
1.45	nbf	72hpBM	3	sNPF-2	0.371564
1.93	nbf	72hpBM	3	sNPF-2	0.65752
1.66	nbf	72hpBM	3	sNPF-2	0.506818
1.68	nbf	72hpBM	3	sNPF-2	0.518794
1.24	nbf	72hpBM	3	sNPF-2	0.215111
0.67	nbf	72hpBM	3	sNPF-2	-0.400478
1.63	nbf	72hpBM	3	sNPF-2	0.48858
1.52	nbf	72hpBM	3	sNPF-2	0.41871
1.3	nbf	72hpBM	3	sNPF-2	0.262364
1.78	nbf	72hpBM	3	sNPF-2	0.576613
1.49	nbf	72hpBM	3	sNPF-2	0.398776
0.79	nbf	120hpBM	3	TK-1	-0.235722
1.11	nbf	120hpBM	3	TK-1	0.10436
0.27	nbf	120hpBM	3	TK-1	-1.30933
0.61	nbf	120hpBM	3	TK-1	-0.494296
1.29	nbf	120hpBM	3	TK-1	0.254642
0.58	nbf	120hpBM	3	TK-1	-0.544727
0.87	nbf	120hpBM	3	TK-1	-0.139262
0.9	nbf	120hpBM	3	TK-1	-0.105361
0.35	nbf	120hpBM	3	TK-1	-1.04982
0.8	nbf	120hpBM	3	TK-1	-0.223144
0.45	bf+s	120hpBM	3	TK-1	-0.798508
0.19	bf+s	120hpBM	3	TK-1	-1.66073
0.37	bf+s	120hpBM	3	TK-1	-0.994252
0.38	bf+s	120hpBM	3	TK-1	-0.967584
0.32	bf+s	120hpBM	3	TK-1	-1.13943
0.23	bf+s	120hpBM	3	TK-1	-1.46968
0.46	bf+s	120hpBM	3	TK-1	-0.776529
0.37	bf+s	120hpBM	3	TK-1	-0.994252
0.72	bf+s	120hpBM	3	TK-1	-0.328504
0.39	bf+s	120hpBM	3	TK-1	-0.941609
0.56	bf+s	120hpBM	3	TK-1	-0.579818
0.54	bf+s	120hpBM	3	TK-1	-0.616186
0.73	bf+s	120hpBM	3	TK-1	-0.314711
0.24	bf+s	120hpBM	2	TK-1	-1.42712
0.7	bf+s	120hpBM	2	TK-1	-0.356675
0.3	bf+s	120hpBM	2	TK-1	-1.20397
0.28	bf+s	120hpBM	2	TK-1	-1.27297
0.21	bf+s	120hpBM	2	TK-1	-1.56065
0.37	bf+s	120hpBM	2	TK-1	-0.994252
0.65	nbf	120hpBM	2	TK-1	-0.430783
0.36	nbf	120hpBM	2	TK-1	-1.02165
0.36	nbf	120hpBM	2	TK-1	-1.02165
0.55	nbf	120hpBM	2	TK-1	-0.597837
0.27	nbf	120hpBM	2	TK-1	-1.30933
0.34	nbf	120hpBM	2	TK-1	-1.07881
0.44	nbf	120hpBM	2	TK-1	-0.820981
0.35	nbf	120hpBM	4	TK-1	-1.04982
0.64	nbf	120hpBM	4	TK-1	-0.446287
0.84	nbf	120hpBM	4	TK-1	-0.174353
0.35	nbf	120hpBM	4	TK-1	-1.04982
0.29	nbf	120hpBM	4	TK-1	-1.23787
0.29	nbf	120hpBM	4	TK-1	-1.23787
0.34	nbf	120hpBM	4	TK-1	-1.07881
0.26	bf+s	120hpBM	4	TK-1	-1.34707
0.43	bf+s	120hpBM	4	TK-1	-0.84397
0.55	bf+s	120hpBM	4	TK-1	-0.597837
0.25	bf+s	120hpBM	4	TK-1	-1.38629
0.65	bf+s	120hpBM	4	TK-1	-0.430783
0.47	bf+s	120hpBM	4	TK-1	-0.755023
0.72	bf+s	120hpBM	4	TK-1	-0.328504
0.56	nbf	120hpBM	1	TK-1	-0.579818
0.33	nbf	120hpBM	1	TK-1	-1.10866
0.42	nbf	120hpBM	1	TK-1	-0.867501
0.41	nbf	120hpBM	1	TK-1	-0.891598
0.58	nbf	120hpBM	1	TK-1	-0.544727
0.18	nbf	120hpBM	1	TK-1	-1.7148
0.65	nbf	120hpBM	1	TK-1	-0.430783
0.7	nbf	120hpBM	1	TK-1	-0.356675
0.42	bf+s	120hpBM	1	TK-1	-0.867501
0.39	bf+s	120hpBM	1	TK-1	-0.941609
0.68	bf+s	120hpBM	1	TK-1	-0.385662
0.79	bf	1hpBM	3	TK-1	-0.235722
0.38	bf	1hpBM	3	TK-1	-0.967584
0.61	bf	1hpBM	3	TK-1	-0.494296
0.46	bf	1hpBM	3	TK-1	-0.776529
0.84	bf	1hpBM	3	TK-1	-0.174353
0.83	bf	1hpBM	3	TK-1	-0.18633
0.63	bf	1hpBM	3	TK-1	-0.462035
1.23	bf	1hpBM	3	TK-1	0.207014
0.46	bf	1hpBM	3	TK-1	-0.776529
0.36	bf	1hpBM	3	TK-1	-1.02165
0.49	bf	1hpBM	3	TK-1	-0.71335
0.43	bf	1hpBM	3	TK-1	-0.84397
0.68	bf	1hpBM	3	TK-1	-0.385662
0.9	bf	1hpBM	3	TK-1	-0.105361
0.3	bf	1hpBM	3	TK-1	-1.20397
0.45	bf	1hpBM	3	TK-1	-0.798508
0.65	bf	1hpBM	3	TK-1	-0.430783
0.86	bf	1hpBM	3	TK-1	-0.150823
0.6	bf	1hpBM	3	TK-1	-0.510826
0.67	nbf	1hpBM	3	TK-1	-0.400478
0.64	nbf	1hpBM	3	TK-1	-0.446287
0.83	nbf	1hpBM	3	TK-1	-0.18633
1.58	nbf	1hpBM	3	TK-1	0.457425
0.9	nbf	1hpBM	3	TK-1	-0.105361
1.17	nbf	1hpBM	3	TK-1	0.157004
1.11	nbf	1hpBM	3	TK-1	0.10436
1.21	nbf	1hpBM	3	TK-1	0.19062
1.26	nbf	1hpBM	3	TK-1	0.231112
1.12	nbf	1hpBM	3	TK-1	0.113329
0.92	nbf	1hpBM	3	TK-1	-0.0833816
0.75	nbf	1hpBM	3	TK-1	-0.287682
0.46	nbf	1hpBM	3	TK-1	-0.776529
0.89	nbf	1hpBM	3	TK-1	-0.116534
0.54	nbf	1hpBM	3	TK-1	-0.616186
0.72	nbf	1hpBM	3	TK-1	-0.328504
0.61	nbf	1hpBM	3	TK-1	-0.494296
0.53	nbf	1hpBM	3	TK-1	-0.634878
1.12	nbf	1hpBM	3	TK-1	0.113329
1.25	nbf	1hpBM	3	TK-1	0.223144
1.19	nbf	1hpBM	3	TK-1	0.173953
0.55	bf	1hpBM	1	TK-1	-0.597837
0.54	bf	1hpBM	1	TK-1	-0.616186
0.52	bf	1hpBM	1	TK-1	-0.653926
0.5	bf	1hpBM	1	TK-1	-0.693147
0.22	bf	1hpBM	1	TK-1	-1.51413
0.29	bf	1hpBM	1	TK-1	-1.23787
0.24	bf	1hpBM	1	TK-1	-1.42712
0.59	bf	1hpBM	1	TK-1	-0.527633
0.43	bf	1hpBM	1	TK-1	-0.84397
0.26	bf	1hpBM	1	TK-1	-1.34707
0.46	bf	1hpBM	1	TK-1	-0.776529
0.6	bf	1hpBM	1	TK-1	-0.510826
0.48	nbf	1hpBM	1	TK-1	-0.733969
0.4	nbf	1hpBM	1	TK-1	-0.916291
0.3	nbf	1hpBM	1	TK-1	-1.20397
0.29	nbf	1hpBM	1	TK-1	-1.23787
0.73	nbf	1hpBM	1	TK-1	-0.314711
0.45	nbf	1hpBM	1	TK-1	-0.798508
0.47	nbf	1hpBM	1	TK-1	-0.755023
0.62	nbf	1hpBM	1	TK-1	-0.478036
0.25	nbf	1hpBM	1	TK-1	-1.38629
0.22	nbf	1hpBM	1	TK-1	-1.51413
0.39	nbf	1hpBM	1	TK-1	-0.941609
0.53	bf	1hpBM	2	TK-1	-0.634878
0.52	bf	1hpBM	2	TK-1	-0.653926
0.58	bf	1hpBM	2	TK-1	-0.544727
0.67	bf	1hpBM	2	TK-1	-0.400478
0.41	bf	1hpBM	2	TK-1	-0.891598
0.58	bf	1hpBM	2	TK-1	-0.544727
0.56	bf	1hpBM	2	TK-1	-0.579818
0.33	bf	1hpBM	2	TK-1	-1.10866
0.22	bf	1hpBM	2	TK-1	-1.51413
0.87	bf	1hpBM	2	TK-1	-0.139262
0.39	bf	1hpBM	2	TK-1	-0.941609
0.29	bf	1hpBM	2	TK-1	-1.23787
0.12	bf	1hpBM	2	TK-1	-2.12026
0.5	bf	1hpBM	2	TK-1	-0.693147
0.6	bf	1hpBM	2	TK-1	-0.510826
0.24	bf	1hpBM	2	TK-1	-1.42712
0.46	bf	1hpBM	2	TK-1	-0.776529
0.53	bf	1hpBM	2	TK-1	-0.634878
0.48	nbf	1hpBM	2	TK-1	-0.733969
0.34	nbf	1hpBM	2	TK-1	-1.07881
0.54	nbf	1hpBM	2	TK-1	-0.616186
0.27	nbf	1hpBM	2	TK-1	-1.30933
0.45	nbf	1hpBM	2	TK-1	-0.798508
0.39	nbf	1hpBM	2	TK-1	-0.941609
0.23	nbf	1hpBM	2	TK-1	-1.46968
0.31	nbf	1hpBM	2	TK-1	-1.17118
0.21	nbf	1hpBM	2	TK-1	-1.56065
0.57	nbf	1hpBM	2	TK-1	-0.562119
0.13	nbf	1hpBM	2	TK-1	-2.04022
0.36	nbf	1hpBM	2	TK-1	-1.02165
0.6	nbf	1hpBM	2	TK-1	-0.510826
0.42	nbf	1hpBM	2	TK-1	-0.867501
0.32	nbf	1hpBM	2	TK-1	-1.13943
0.24	nbf	1hpBM	2	TK-1	-1.42712
0.28	nbf	1hpBM	2	TK-1	-1.27297
0.49	nbf	1hpBM	2	TK-1	-0.71335
0.26	bf+s	24hpBM	2	TK-1	-1.34707
0.3	bf+s	24hpBM	2	TK-1	-1.20397
0.37	bf+s	24hpBM	2	TK-1	-0.994252
0.34	bf+s	24hpBM	2	TK-1	-1.07881
0.51	bf+s	24hpBM	2	TK-1	-0.673345
0.32	bf+s	24hpBM	2	TK-1	-1.13943
0.65	bf+s	24hpBM	2	TK-1	-0.430783
0.73	bf+s	24hpBM	2	TK-1	-0.314711
0.22	bf+s	24hpBM	2	TK-1	-1.51413
0.46	bf+s	24hpBM	2	TK-1	-0.776529
0.47	bf+s	24hpBM	2	TK-1	-0.755023
0.42	bf+s	24hpBM	2	TK-1	-0.867501
0.48	bf+s	24hpBM	2	TK-1	-0.733969
0.26	bf+s	24hpBM	2	TK-1	-1.34707
0.6	bf	24hpBM	2	TK-1	-0.510826
0.48	bf	24hpBM	2	TK-1	-0.733969
0.59	nbf	24hpBM	2	TK-1	-0.527633
0.56	nbf	24hpBM	2	TK-1	-0.579818
0.78	nbf	24hpBM	2	TK-1	-0.248461
0.37	nbf	24hpBM	2	TK-1	-0.994252
0.21	nbf	24hpBM	2	TK-1	-1.56065
0.39	nbf	24hpBM	2	TK-1	-0.941609
0.41	nbf	24hpBM	2	TK-1	-0.891598
0.77	nbf	24hpBM	2	TK-1	-0.261365
0.32	nbf	24hpBM	2	TK-1	-1.13943
0.47	nbf	24hpBM	2	TK-1	-0.755023
0.44	nbf	24hpBM	2	TK-1	-0.820981
0.44	nbf	24hpBM	2	TK-1	-0.820981
0.36	nbf	24hpBM	2	TK-1	-1.02165
0.51	bf+s	24hpBM	1	TK-1	-0.673345
0.42	bf+s	24hpBM	1	TK-1	-0.867501
0.36	bf+s	24hpBM	1	TK-1	-1.02165
0.27	bf	24hpBM	1	TK-1	-1.30933
0.31	bf	24hpBM	1	TK-1	-1.17118
0.26	bf	24hpBM	1	TK-1	-1.34707
0.4	bf	24hpBM	1	TK-1	-0.916291
0.42	bf	24hpBM	1	TK-1	-0.867501
0.2	nbf	24hpBM	1	TK-1	-1.60944
0.48	nbf	24hpBM	1	TK-1	-0.733969
0.47	nbf	24hpBM	1	TK-1	-0.755023
0.38	nbf	24hpBM	1	TK-1	-0.967584
1	nbf	24hpBM	1	TK-1	0
0.39	nbf	24hpBM	1	TK-1	-0.941609
0.31	nbf	24hpBM	1	TK-1	-1.17118
0.55	nbf	24hpBM	1	TK-1	-0.597837
0.53	bf+s	24hpBM	3	TK-1	-0.634878
0.61	bf+s	24hpBM	3	TK-1	-0.494296
0.47	bf+s	24hpBM	3	TK-1	-0.755023
0.33	bf+s	24hpBM	3	TK-1	-1.10866
0.6	bf	24hpBM	3	TK-1	-0.510826
0.2	bf	24hpBM	3	TK-1	-1.60944
1.05	bf	24hpBM	3	TK-1	0.0487902
0.55	bf	24hpBM	3	TK-1	-0.597837
0.62	bf	24hpBM	3	TK-1	-0.478036
0.74	bf	24hpBM	3	TK-1	-0.301105
0.63	bf	24hpBM	3	TK-1	-0.462035
0.29	bf	24hpBM	3	TK-1	-1.23787
0.35	nbf	24hpBM	3	TK-1	-1.04982
0.62	nbf	24hpBM	3	TK-1	-0.478036
0.71	nbf	24hpBM	3	TK-1	-0.34249
0.48	nbf	24hpBM	3	TK-1	-0.733969
0.69	nbf	24hpBM	3	TK-1	-0.371064
0.47	nbf	24hpBM	3	TK-1	-0.755023
0.47	nbf	24hpBM	3	TK-1	-0.755023
0.39	nbf	24hpBM	3	TK-1	-0.941609
0.65	nbf	24hpBM	3	TK-1	-0.430783
0.61	nbf	24hpBM	3	TK-1	-0.494296
0.34	nbf	24hpBM	3	TK-1	-1.07881
0.45	nbf	24hpBM	3	TK-1	-0.798508
0.28	bf+s	48hpBM	3	TK-1	-1.27297
0.11	bf+s	48hpBM	3	TK-1	-2.20727
0.33	bf+s	48hpBM	3	TK-1	-1.10866
0.23	bf+s	48hpBM	3	TK-1	-1.46968
0.27	bf+s	48hpBM	3	TK-1	-1.30933
0.17	bf+s	48hpBM	3	TK-1	-1.77196
0.14	bf+s	48hpBM	3	TK-1	-1.96611
0.14	bf+s	48hpBM	3	TK-1	-1.96611
0.12	bf+s	48hpBM	3	TK-1	-2.12026
0.52	bf	48hpBM	3	TK-1	-0.653926
0.36	bf	48hpBM	3	TK-1	-1.02165
0.24	bf	48hpBM	3	TK-1	-1.42712
0.14	bf	48hpBM	3	TK-1	-1.96611
0.18	bf	48hpBM	3	TK-1	-1.7148
0.35	nbf	48hpBM	3	TK-1	-1.04982
0.35	nbf	48hpBM	3	TK-1	-1.04982
0.27	nbf	48hpBM	3	TK-1	-1.30933
0.45	nbf	48hpBM	3	TK-1	-0.798508
0.31	nbf	48hpBM	3	TK-1	-1.17118
0.39	nbf	48hpBM	3	TK-1	-0.941609
0.38	nbf	48hpBM	3	TK-1	-0.967584
0.26	nbf	48hpBM	3	TK-1	-1.34707
0.59	nbf	48hpBM	3	TK-1	-0.527633
0.65	nbf	48hpBM	3	TK-1	-0.430783
0.33	nbf	48hpBM	3	TK-1	-1.10866
0.26	nbf	48hpBM	3	TK-1	-1.34707
0.75	nbf	48hpBM	1	TK-1	-0.287682
0.49	nbf	48hpBM	1	TK-1	-0.71335
0.26	nbf	48hpBM	1	TK-1	-1.34707
0.11	nbf	48hpBM	1	TK-1	-2.20727
0.29	nbf	48hpBM	1	TK-1	-1.23787
0.21	nbf	48hpBM	1	TK-1	-1.56065
0.37	bf	48hpBM	1	TK-1	-0.994252
0.18	bf	48hpBM	1	TK-1	-1.7148
0.22	bf	48hpBM	1	TK-1	-1.51413
0.32	bf	48hpBM	1	TK-1	-1.13943
0.37	bf	48hpBM	1	TK-1	-0.994252
0.43	bf	48hpBM	1	TK-1	-0.84397
0.2	nbf	48hpBM	2	TK-1	-1.60944
0.45	nbf	48hpBM	2	TK-1	-0.798508
0.29	nbf	48hpBM	2	TK-1	-1.23787
0.31	nbf	48hpBM	2	TK-1	-1.17118
0.34	nbf	48hpBM	2	TK-1	-1.07881
0.12	nbf	48hpBM	2	TK-1	-2.12026
0.23	nbf	48hpBM	2	TK-1	-1.46968
0.33	nbf	48hpBM	2	TK-1	-1.10866
0.39	nbf	48hpBM	2	TK-1	-0.941609
0.14	nbf	48hpBM	2	TK-1	-1.96611
0.13	nbf	48hpBM	2	TK-1	-2.04022
0.42	nbf	48hpBM	2	TK-1	-0.867501
0.18	bf	48hpBM	2	TK-1	-1.7148
0.36	bf	48hpBM	2	TK-1	-1.02165
0.54	bf	48hpBM	2	TK-1	-0.616186
0.39	bf	48hpBM	2	TK-1	-0.941609
0.3	bf	48hpBM	2	TK-1	-1.20397
0.13	bf	48hpBM	2	TK-1	-2.04022
0.29	bf	48hpBM	2	TK-1	-1.23787
0.2	bf	48hpBM	2	TK-1	-1.60944
0.49	bf+s	48hpBM	2	TK-1	-0.71335
0.39	bf+s	48hpBM	2	TK-1	-0.941609
0.25	bf+s	48hpBM	2	TK-1	-1.38629
0.29	bf+s	48hpBM	2	TK-1	-1.23787
0.24	bf+s	48hpBM	2	TK-1	-1.42712
0.38	nbf	48hpBM	4	TK-1	-0.967584
0.63	nbf	48hpBM	4	TK-1	-0.462035
0.7	nbf	48hpBM	4	TK-1	-0.356675
0.34	nbf	48hpBM	4	TK-1	-1.07881
0.46	nbf	48hpBM	4	TK-1	-0.776529
0.29	nbf	48hpBM	4	TK-1	-1.23787
0.63	nbf	48hpBM	4	TK-1	-0.462035
0.63	nbf	48hpBM	4	TK-1	-0.462035
0.77	nbf	48hpBM	4	TK-1	-0.261365
0.44	nbf	48hpBM	4	TK-1	-0.820981
0.31	nbf	48hpBM	4	TK-1	-1.17118
0.52	nbf	48hpBM	4	TK-1	-0.653926
0.74	nbf	48hpBM	4	TK-1	-0.301105
0.62	nbf	48hpBM	4	TK-1	-0.478036
0.34	bf	48hpBM	4	TK-1	-1.07881
0.42	bf	48hpBM	4	TK-1	-0.867501
0.47	bf	48hpBM	4	TK-1	-0.755023
0.69	bf	48hpBM	4	TK-1	-0.371064
0.45	bf	48hpBM	4	TK-1	-0.798508
0.4	bf	48hpBM	4	TK-1	-0.916291
0.36	bf	48hpBM	4	TK-1	-1.02165
0.75	bf	48hpBM	4	TK-1	-0.287682
0.57	bf+s	48hpBM	4	TK-1	-0.562119
0.45	bf+s	48hpBM	4	TK-1	-0.798508
0.63	bf+s	48hpBM	4	TK-1	-0.462035
0.53	bf+s	48hpBM	4	TK-1	-0.634878
0.32	bf+s	72hpBM	4	TK-1	-1.13943
0.18	bf+s	72hpBM	4	TK-1	-1.7148
0.16	bf+s	72hpBM	4	TK-1	-1.83258
0.39	bf+s	72hpBM	4	TK-1	-0.941609
0.2	bf+s	72hpBM	4	TK-1	-1.60944
0.33	nbf	72hpBM	4	TK-1	-1.10866
0.33	nbf	72hpBM	4	TK-1	-1.10866
0.35	nbf	72hpBM	4	TK-1	-1.04982
0.44	nbf	72hpBM	4	TK-1	-0.820981
0.49	bf+s	72hpBM	2	TK-1	-0.71335
0.44	bf+s	72hpBM	2	TK-1	-0.820981
0.59	bf+s	72hpBM	2	TK-1	-0.527633
0.45	bf+s	72hpBM	2	TK-1	-0.798508
0.57	bf+s	72hpBM	2	TK-1	-0.562119
0.57	bf+s	72hpBM	2	TK-1	-0.562119
0.64	bf+s	72hpBM	2	TK-1	-0.446287
0.48	bf+s	72hpBM	2	TK-1	-0.733969
[truncated: 81 more rows]

## Sheet: Fig.4 Injection
neuropeptide injected	sNPF-2		AstA-5		NPLP-1-5		SIFamide		sNPF-2 + AstA-5
treatmeant	saline	10mmol	saline	10mmol	saline	10mmol	saline	10mmol	saline	10mmol
percentage responding
Replicate
1	64.2857	20	58.3333	21.4286	77.4193	81.4815	56.5217	46.4286	75	25
2	73.0769	25	52.1739	37.5	71.7949	64.8649	61.2903	62.5	53.6585	2.85714
3	57.1429	41.9355	51.7241	22.5806	59.4595	58.8235	50	51.3514	70	13.1579
4	80	61.9048	55.5556	25.641	76.087	87.5	52.2727	38.8889	70	15
5	60.4651	37.7778	50	40.5405	54.054	52.7778	42.8571	46.5116	68.421	17.5
6	54.7619	45.7143	59.4595	44.186	61.1111	58.3333	53.4884	48.8372	72.973	5.88235
